# Supplementary material for: Identification and characterization of the gene OvANS associated with purple flower in Orychophragmus violaceus
Source: BMC Plant Biol. 2025 Oct 9;25:1349. doi: 10.1186/s12870-025-07412-x (PMC12512534; doi:10.1186/s12870-025-07412-x)
Supplement: Supplementary file 1 — Supplementary Material 1. [file 12870_2025_7412_MOESM1_ESM.xlsx]

## Sheet: Supplementary table 2
Analysis of gene expression levels related to anthocyanin biosynthetic pathway
Gene	AT Name	Ov_hq_gene	OvW-1-1_FPKM	OvW-1-2_FPKM	OvW-1-3_FPKM	OvP-37-1_FPKM	OvP-37-2_FPKM	OvP-37-3_FPKM
PAL1	AT2G37040	OV01G010340.1	14.478	76.7264	4.99748	75.2235	61.3429	47.7679
PAL1	AT2G37040	OV04G010010.1	203.467	303.584	111.757	211.421	270.403	222.605
PAL1	AT2G37040	OV11G008840.1	184.484	300.424	116.194	307.008	265.674	198.551
PAL1	AT2G37040	OV12G031570.1	124.784	360.243	63.2537	371.133	390.997	341.79
C4H	AT2G30490	OV04G017570.1	18.0508	55.7166	9.4224	40.783	37.8662	50.464
C4H	AT2G30490	OV11G014630.1	0.308544	0.962117	0.338966	1.23551	0.993087	0.772902
4CL3	AT1G65060	OV07G038340.1	7.85775	22.0018	6.08912	17.531	22.9647	21.7657
4CL3	AT1G65060	OV08G014780.1	0.033423	0.033038	0.07028	0.013517	0.096823	0.092355
4CL3	AT1G65060	OV09G027890.5	77.8503	158.775	65.3698	128.582	161.48	159.378
4CL5	AT3G21230	OV01G026500.1	24.6102	22.3943	17.9179	23.7757	28.5678	20.9156
4CL5	AT3G21230	OV01G026550.1	0.317075	0.195902	0.156741	0.111824	0.175008	0.129261
4CL5	AT3G21230	OV06G042800.1	4.46119	11.0418	3.05444	7.79845	7.0631	11.6151
4CL5	AT3G21230	OV08G014790.1	1.22953	1.06467	2.12703	0.537134	0.468481	0.769978
4CL5	AT3G21230	OV08G014810.1	1.18117	2.05973	0.653438	2.32491	4.3567	2.7408
CHS	AT5G13930	OV02G008010.1	1065.98	2637.85	1048.67	2036.57	2175.07	1822.09
CHS	AT5G13930	OV05G034530.1	144.686	1167.58	14.6114	1457.63	649.872	765.31
CHS	AT5G13930	OV09G012000.1	0	0	0	0	0.012894	0
CHS	AT5G13930	OV09G012030.1	0.003215	0	0	0	0	0
CHS	AT5G13930	OV09G012050.1	0	0	0	0	0	0
CHS	AT5G13930	OV09G012060.1	0.013848	0	0	0	0	0
CHS1	AT1G17610	OV11G029020.1	3.46865	3.5448	3.33952	3.75931	3.21407	2.81086
CHS3	AT5G17890	-	-	-	-	-	-	-
CHI	AT2G43570	OV04G003550.1	0.052579	0.052368	0.009657	0	0	0
CHI	AT2G43570	OV04G003560.1	0.010396	0.705256	0	0.057912	0.028707	0.012861
CHI	AT2G43570	OV11G002850.1	0.08109	0.038831	0	0.015657	0.069934	0.025236
CHI	AT2G43570	OV11G002900.1	0.186623	0.021526	0	0	0.021823	0.025977
TT5	AT3G55120	OV01G007910.1	3.19622	9.64681	1.03069	10.1983	12.9345	7.86052
TT5	AT3G55120	OV12G033970.1	161.168	620.531	104.147	660.056	572.559	416.124
F3H	AT3G51240	OV01G013250.1	66.5914	157.126	73.0916	208.198	148.092	208.022
F3H	AT3G51240	OV01G013290.2	656.352	1814.22	648.704	1703.94	1939.42	1735.53
F3H	AT3G51240	OV12G028960.1	0	0	0	0	0	0
F3'H	AT5G07990	-	-	-	-	-	-	-
FLS1	AT5G08640	-	-	-	-	-	-	-
FLS3	AT5G63590	OV09G003930.1	0.011206	1.17314	0.037187	0.662151	2.03536	1.34441
DFR	AT5G42800	OV10G025540.1	860.295	1889.96	1149.38	1830.57	2022.56	1801.32
ANS(LDOX)	AT4G22880	OV03G032130.2	93.6852	182.493	181.839	1832.18	2232.36	1972.83
MATE	AT1G51340	OV06G042350.1	13.3064	7.31712	12.7551	3.89135	7.01951	10.2588
UGT75C1	AT4G14090	OV02G002350.1	1150.73	1620.49	1334.4	1642.17	2002.7	1626.18
UGT78D2	AT5G17050	OV02G010780.1	64.902	195.985	138.015	167.209	189.499	158.427
UGT78D2	AT5G17050	OV02G010790.1	13.2481	32.536	38.8643	22.2364	27.7964	23.6612
UGT78D2	AT5G17050	OV05G031570.1	87.4961	236.338	104.828	94.4967	145.033	85.612
UGT79B1	AT5G54060	OV05G017750.1	644.698	957.365	917.764	813.251	901.625	712.711
SGT(UGT80A2)	AT3G07020	OV01G041610.1	10.2372	8.81064	13.0692	10.1712	8.12728	9.98526
SGT(UGT80A2)	AT3G07020	OV10G005170.1	10.6146	7.17505	9.18106	6.21308	5.6219	7.53504
SGT(UGT80A2)	AT3G07020	OV10G005220.2	11.0374	6.51242	7.85736	7.39518	6.93376	8.51958
GST	AT1G17170	OV06G013900.2	0.953485	2.06128	1.35805	2.95931	9.22322	5.36877
GST	AT1G17170	OV07G011860.1	0.628745	1.18197	0.627485	0.89789	1.2921	2.676
GST	AT1G17170	OV07G011870.1	46.4909	27.1744	22.8312	16.4384	22.7033	20.7492
GST	AT1G17170	OV09G045040.1	30.4028	20.9317	24.5204	28.7112	20.9546	27.5745
TT2	AT5G35550	OV10G019770.1	0.970978	0.596911	0.055386	0.585614	0.496953	0.850503
PAP1(MYB75)	AT1G56650	OV09G029950.1	0.467569	1.49562	0.223487	3.45884	0.965261	1.87217
PAP1(MYB75)	AT1G56650	OV11G023100.1	0.099213	0.157094	0.194884	0.087332	0.130824	0.39569
PAP1(MYB75)	AT1G56650	OV12G018090.1	33.4764	55.6629	24.1853	57.8688	29.3571	21.6566
TT8	AT4G09820	OV02G027910.1	26.0305	27.9781	45.5501	18.2933	21.461	33.5898
GL3	AT5G41315	OV11G027290.1	0.137053	18.1152	23.4063	16.3141	0.037097	0.01567
EGL3	AT1G63650	OV11G038500.1	116.763	28.955	118.574	43.7257	81.5793	41.1869
TTG1	AT5G24520	OV06G009910.1	12.1428	19.7696	16.8492	17.0317	18.5491	24.0831
TTG1	AT5G24520	OV07G008480.1	2.75356	3.31174	3.42421	2.48463	3.81759	6.12635
TTG1	AT5G24520	OV09G008070.1	12.1191	20.4548	13.3539	11.3673	8.07473	6.53623
TTG1	AT5G24520	OV10G036640.1	5.20178	6.36325	5.18965	8.12748	6.12076	5.85398
MYB3	AT1G22640	OV06G019530.1	81.2412	50.1959	101.822	52.1546	52.4617	62.403
MYB3	AT1G22640	OV07G016870.1	66.1252	21.3224	54.3997	27.7038	23.3882	24.8736
MYB3	AT1G22640	OV07G037830.1	7.335	8.35528	3.89099	11.97	14.9387	15.052
MYB4	AT4G38620	OV03G048510.1	4.16912	10.5151	0.747614	21.6114	10.2613	10.529
MYB4	AT4G38620	OV08G042250.1	21.7468	12.5374	12.0041	20.8044	13.2731	26.3926
MYB5	AT3G13540	OV01G036000.1	0	0	0	0	0.000796	0
MYB5	AT3G13540	OV10G011380.1	0.000776	0	0	0.010854	0	0
MYB7	AT2G16720	OV01G016820.1	4.05102	8.59948	4.06986	6.39936	5.81766	7.93808
MYB12	AT2G47460	OV04G000410.1	0.335644	2.52126	1.78958	0.536254	0.037767	0.37742
MYB12	AT2G47460	OV11G000770.1	0.345148	10.1635	0.062682	14.8873	0.888493	4.62963
MYB32	AT4G34990	OV08G038620.1	141.687	55.9905	136.604	44.7899	58.8107	45.6771
MYB111	AT5G49330	OV09G011190.1	0.013469	0.121262	0.002999	0.034617	0.077976	0.041099
MYB111	AT5G49330	OV10G040950.1	15.2571	70.6298	1.23542	52.6766	37.7679	40.3786
MYB11	AT3G62610	OV09G011180.1	9.0119	45.4845	1.52078	23.2798	28.568	38.9485
MYB11	AT3G62610	OV12G040880.1	0.08431	0.131145	0.063139	0.038243	0.021009	0.222586
MYBL2	AT1G71030	OV09G037310.1	66.6991	164.384	52.8994	180.5	188.096	206.125
MYBL2	AT1G71030	OV12G010370.2	42.9901	86.4951	55.6271	103.782	71.9767	109.736
LAC15	AT5G48100	OV09G012590.1	0.125312	0.312987	0.093571	0.379524	0.131323	0.214728
LBD37	AT5G67420	OV09G001180.1	0.88246	0.014903	0.198778	0.11565	0.152104	0.345843
LBD38	AT3G49940	OV12G027090.1	3.17547	2.18597	4.54904	3.19646	6.62705	7.76526
LBD39	AT4G37540	OV03G046710.1	0.429618	0.034575	0.211325	0.145994	0.538207	0.255052
LBD39	AT4G37540	OV08G040610.1	0.723258	0.016273	3.19933	0.016083	0.041648	0.84987
FSL2	AT5G63580	OV09G003880.1	0	0.01299	0.011067	0.018362	0.185032	0.044079
FSL2	AT5G63580	OV09G003910.1	5.87022	8.10729	21.2009	6.97219	10.5413	6.45911
FSL2	AT5G63580	OV09G003920.1	0.001903	0	0	0.010053	0.013168	0.001821
FSL2	AT5G63580	OV09G003950.1	0.051943	0.039641	0.059564	0.100705	0.537323	0.107069
AHA10	AT1G17260	OV07G011960.1	0.443996	2.71001	0.155806	8.26152	4.85167	6.32413
AHA10	AT1G17260	OV09G028440.1	2.91929	1.37149	2.90885	1.6226	1.29947	4.76898
AHA10	AT1G17260	OV12G019840.1	3.76617	2.06024	3.55635	1.47128	1.23458	4.67665
CPC	AT2G46410	OV04G001070.1	0.3951	0.048487	0	0.790212	0.113615	0.047856
TT19	AT5G17220	OV05G031480.1	896.232	1752.9	1009.24	1695	1636.4	1683.19
SPL	AT4G27330	OV03G036960.1	0	0	0	0	0	0
SPL	AT4G27330	OV08G031930.1	0	0.053987	0.041768	0	0.030267	0.036029
GL2	AT1G79840	OV03G031100.1	32.7304	25.8491	24.0287	15.561	23.992	16.7039
GL2	AT1G79840	OV05G006080.1	21.4513	16.9578	20.8354	16.6705	11.6594	11.5277
GL2	AT1G79840	OV08G027000.2	3.11154	2.85767	1.77246	5.50129	2.60882	3.56823
HAT1	AT3G54610	OV01G008500.1	4.51468	4.95784	4.75712	5.59717	5.54373	5.13139
COP1	AT2G32950	OV04G014590.1	4.2118	5.8886	4.09251	7.82179	5.78022	7.41647
COP1	AT2G32950	OV11G012280.1	8.05988	10.6928	7.3764	7.16175	7.72464	7.01201
HY5	AT5G11260	-	-	-	-	-	-	-
TCP3	AT1G53230	OV01G034460.1	222.53	165.144	226.399	145.331	125.925	144.853
TCP3	AT1G53230	OV06G045580.1	56.1293	13.9768	36.6031	5.12298	4.09152	7.67874
