# Supplementary material for: Identification and characterization of the gene OvANS associated with purple flower in Orychophragmus violaceus
Source: BMC Plant Biol. 2025 Oct 9;25:1349. doi: 10.1186/s12870-025-07412-x (PMC12512534; doi:10.1186/s12870-025-07412-x)
Supplement: Supplementary file 2 — Supplementary Material 2. [file 12870_2025_7412_MOESM2_ESM.xlsx]

## Sheet: Supplementary table 4
Primers for qRT-PCR analysis
Primer name	Sequence (5'-->3')
OVANS-RT1F	TGTTTTGTGAACCACCAAAGGAT
OVANS-RT1R	CACCAATTCCTCCTTATTCTC
OVGST-RT1F	GATGGGATATTACAGTTGGTT
OVGST-RT1R	GCATACTCCATAATCTTGTCA
OVTCP3-RT1F	GATCAACAGGAAGAAAAGACA
OVTCP3-RT1R	ATCAATGGCGGATTTAGCTTT
OVAHA10-RT1F	TCCTAACAGACTTGAAGAGAA
OVAHA10-RT1R	GATTCCAACAAAGTCTTCCCA
