# Supplementary material for: Identification and characterization of the gene OvANS associated with purple flower in Orychophragmus violaceus
Source: BMC Plant Biol. 2025 Oct 9;25:1349. doi: 10.1186/s12870-025-07412-x (PMC12512534; doi:10.1186/s12870-025-07412-x)
Supplement: Supplementary file 3 — Supplementary Material 3. [file 12870_2025_7412_MOESM3_ESM.xlsx]

## Sheet: Supplementary table 1
Identification of the genes related to anthocyanin biosynthesis pathway
Gene	AT Name	Ov_hq_gene
GST	AT1G17170	OV06G013900.2
GST	AT1G17170	OV07G011860.1
GST	AT1G17170	OV07G011870.1
GST	AT1G17170	OV09G045040.1
AHA10	AT1G17260	OV07G011960.1
AHA10	AT1G17260	OV09G028440.1
AHA10	AT1G17260	OV12G019840.1
CHS1	AT1G17610	OV11G029020.1
MYB3	AT1G22640	OV06G019530.1
MYB3	AT1G22640	OV07G016870.1
MYB3	AT1G22640	OV07G037830.1
MATE	AT1G51340	OV06G042350.1
TCP3	AT1G53230	OV01G034460.1
TCP3	AT1G53230	OV06G045580.1
PAP1(MYB75)	AT1G56650	OV09G029950.1
PAP1(MYB75)	AT1G56650	OV11G023100.1
PAP1(MYB75)	AT1G56650	OV12G018090.1
EGL3	AT1G63650	OV11G038500.1
4CL3	AT1G65060	OV07G038340.1
4CL3	AT1G65060	OV08G014780.1
4CL3	AT1G65060	OV09G027890.5
MYBL2	AT1G71030	OV09G037310.1
MYBL2	AT1G71030	OV12G010370.2
GL2	AT1G79840	OV03G031100.1
GL2	AT1G79840	OV05G006080.1
GL2	AT1G79840	OV08G027000.2
MYB7	AT2G16720	OV01G016820.1
C4H	AT2G30490	OV04G017570.1
C4H	AT2G30490	OV11G014630.1
COP1	AT2G32950	OV04G014590.1
COP1	AT2G32950	OV11G012280.1
PAL1	AT2G37040	OV01G010340.1
PAL1	AT2G37040	OV04G010010.1
PAL1	AT2G37040	OV11G008840.1
PAL1	AT2G37040	OV12G031570.1
CHI	AT2G43570	OV04G003550.1
CHI	AT2G43570	OV04G003560.1
CHI	AT2G43570	OV11G002850.1
CHI	AT2G43570	OV11G002900.1
CPC	AT2G46410	OV04G001070.1
MYB12	AT2G47460	OV04G000410.1
MYB12	AT2G47460	OV11G000770.1
SGT(UGT80A2)	AT3G07020	OV01G041610.1
SGT(UGT80A2)	AT3G07020	OV10G005170.1
SGT(UGT80A2)	AT3G07020	OV10G005220.2
MYB5	AT3G13540	OV01G036000.1
MYB5	AT3G13540	OV10G011380.1
4CL5	AT3G21230	OV01G026500.1
4CL5	AT3G21230	OV01G026550.1
4CL5	AT3G21230	OV06G042800.1
4CL5	AT3G21230	OV08G014790.1
4CL5	AT3G21230	OV08G014810.1
LBD38	AT3G49940	OV12G027090.1
F3H	AT3G51240	OV01G013250.1
F3H	AT3G51240	OV01G013290.2
F3H	AT3G51240	OV12G028960.1
HAT1	AT3G54610	OV01G008500.1
TT5	AT3G55120	OV01G007910.1
TT5	AT3G55120	OV12G033970.1
MYB11	AT3G62610	OV09G011180.1
MYB11	AT3G62610	OV12G040880.1
TT8	AT4G09820	OV02G027910.1
UGT75C1	AT4G14090	OV02G002350.1
ANS (LDOX)	AT4G22880	OV03G032130.2
SPL	AT4G27330	OV03G036960.1
SPL	AT4G27330	OV08G031930.1
MYB32	AT4G34990	OV08G038620.1
LBD39	AT4G37540	OV03G046710.1
LBD39	AT4G37540	OV08G040610.1
MYB4	AT4G38620	OV03G048510.1
MYB4	AT4G38620	OV08G042250.1
F3'H	AT5G07990	-
FLS1	AT5G08640	-
HY5	AT5G11260	-
CHS	AT5G13930	OV02G008010.1
CHS	AT5G13930	OV05G034530.1
CHS	AT5G13930	OV09G012000.1
CHS	AT5G13930	OV09G012030.1
CHS	AT5G13930	OV09G012050.1
CHS	AT5G13930	OV09G012060.1
UGT78D2	AT5G17050	OV02G010780.1
UGT78D2	AT5G17050	OV02G010790.1
UGT78D2	AT5G17050	OV05G031570.1
TT19	AT5G17220	OV05G031480.1
CHS3	AT5G17890	-
TTG1	AT5G24520	OV06G009910.1
TTG1	AT5G24520	OV07G008480.1
TTG1	AT5G24520	OV09G008070.1
TTG1	AT5G24520	OV10G036640.1
TT2	AT5G35550	OV10G019770.1
GL3	AT5G41315	OV11G027290.1
DFR	AT5G42800	OV10G025540.1
LAC15	AT5G48100	OV09G012590.1
MYB111	AT5G49330	OV09G011190.1
MYB111	AT5G49330	OV10G040950.1
UGT79B1	AT5G54060	OV05G017750.1
FSL2	AT5G63580	OV09G003880.1
FSL2	AT5G63580	OV09G003910.1
FSL2	AT5G63580	OV09G003920.1
FSL2	AT5G63580	OV09G003950.1
FLS3	AT5G63590	OV09G003930.1
LBD37	AT5G67420	OV09G001180.1
