# Supplementary material for: Identification and characterization of the gene OvANS associated with purple flower in Orychophragmus violaceus
Source: BMC Plant Biol. 2025 Oct 9;25:1349. doi: 10.1186/s12870-025-07412-x (PMC12512534; doi:10.1186/s12870-025-07412-x)
Supplement: Supplementary file 4 — Supplementary Material 4. [file 12870_2025_7412_MOESM4_ESM.xlsx]

## Sheet: Supplementary table 3
Differentially expressed genes and their expression levels in OvP-37 and OvW-1 petals of O. violaceus
Up or down	Ov_hq_gene	OvW-1-1_FPKM	OvW-1-2_FPKM	OvW-1-3_FPKM	OvP-37-1_FPKM	OvP-37-2_FPKM	OvP-37-3_FPKM
down	OV01G000720.1	0.684102	0.14619	0.80463	0.064413	0.008932	0.035282
down	OV01G004850.1	0.24361	0.112393	0.235722	0	0	0
down	OV01G007830.1	393.671	27.4393	243.421	30.7937	16.0657	17.8125
down	OV01G008200.1	0.474159	0.051327	0.598091	0.019353	0.022305	0.046103
down	OV01G013880.1	5.97034	0.452327	5.81633	0.413282	0.350695	0.564937
down	OV01G020510.1	0.138321	0.115084	0.075787	0.014337	0	0
down	OV01G024110.1	20.0507	2.44733	8.0676	2.84834	1.12582	1.79751
down	OV01G025060.1	0.763074	0.691496	1.54302	0.022165	0	0
down	OV01G025520.1	0.892572	1.51073	1.01136	0.108752	0.270992	0.296315
down	OV01G026650.1	48.0202	8.44723	48.5765	3.74449	11.8962	6.01809
down	OV01G031040.1	0.160038	0.152419	0.177423	0.028103	0.008787	0.006099
down	OV01G031660.1	11.7629	0.954061	11.3296	0.194924	1.14749	0.843337
down	OV01G031680.1	29.1746	5.99459	41.9152	6.41804	4.24115	5.47251
down	OV01G032000.1	11.7704	1.8256	7.07178	2.66654	2.68653	1.43866
down	OV01G033100.1	10.6114	2.55796	11.9731	1.10046	0.814685	2.15099
down	OV01G033810.1	0.415666	0.006069	0.03549	0	0.012341	0.001555
down	OV01G033820.1	71.9106	11.155	42.0539	8.66834	14.5797	11.5702
down	OV01G034010.1	17.8106	8.06849	18.1088	2.35554	2.23122	3.80682
down	OV01G034030.1	1.13233	1.43381	1.11182	0	0	0.170934
down	OV01G034040.1	16.6266	0.544315	10.1045	0.886491	1.23144	1.58694
down	OV01G035000.1	40.0774	3.85482	17.6138	2.1273	2.47764	3.27259
down	OV01G035020.1	501.296	4.28068	278.109	25.9859	8.44602	3.58616
down	OV01G037450.1	185.797	39.6367	62.9042	23.9014	36.6953	14.6643
down	OV01G041830.1	9.81785	0.111116	0.493413	0.201844	0.261058	0.124286
down	OV01G041850.1	183.144	18.0491	76.3909	6.7641	17.7554	21.2954
down	OV01G042350.1	0.237546	0.401085	0.52565	0.036376	0.018344	0.015096
down	OV01G042970.1	27.3461	5.26719	19.0188	7.80528	5.76734	3.67906
down	OV01G043800.1	3.13607	1.16321	5.00097	0.392896	0.533144	1.29778
down	OV01G046180.1	1.13867	0.271308	1.59855	0.160613	0.015765	0.333751
down	OV02G036970.1	399.839	12.6032	202.067	21.4937	13.2403	26.4553
down	OV02G035780.1	0.101809	0.010619	0.092262	0.00104	0.004321	0.0087
down	OV02G035710.1	0.439847	0.410656	0.630685	0.020879	0.008237	0.118089
down	OV02G034210.1	1.11065	0.286142	1.56335	0.167197	0.405636	0.060712
down	OV02G033900.1	168.375	5.15472	42.1794	5.67182	4.41881	4.33233
down	OV02G031960.1	2.63437	2.46242	2.25995	0.370033	0	0
down	OV02G017980.1	0.788959	0.174996	0.294598	0.008184	0.019266	0.014575
down	OV02G017330.1	20.3498	15.5587	22.1273	1.65771	3.21284	1.99689
down	OV02G017060.1	0.73354	0.128304	0.671169	0.022344	0	0.060999
down	OV02G016040.1	4.76639	2.74757	3.24635	0.514313	0.517572	0
down	OV02G012880.1	4.52776	2.3705	2.43753	0.920636	1.04504	0.850965
down	OV02G011660.1	47.9448	8.06908	12.8672	0.323824	4.5753	1.99407
down	OV02G010970.2	24.8884	17.2781	30.2353	5.40497	10.754	3.59312
down	OV02G009300.1	13.4753	1.94804	9.29993	1.88226	0.984764	1.32679
down	OV02G009170.1	2.5895	0.588786	3.49857	0.146552	0.025001	0.156233
down	OV02G006810.1	4.49298	1.75099	1.88831	0.326012	0.513997	1.33796
down	OV02G006400.1	13.4174	21.1026	19.1785	7.65874	11.3331	7.44045
down	OV02G003670.1	34.4949	6.94247	22.7004	3.56295	1.69735	1.31885
down	OV02G002010.1	0.250806	0.066029	0.390043	0.020485	0	0.006205
down	OV02G000120.1	9.854	0.917511	12.2532	0.585631	3.00066	3.75577
down	OV03G046960.1	0.651714	0.802984	0.800617	0.267278	0.079574	0.041949
down	OV03G044760.1	0.960489	1.1306	0.752328	0.283835	0.30798	0.179086
down	OV03G044560.1	8.96712	2.26933	5.9534	0.728123	0.043732	0.980724
down	OV03G044520.1	1334.42	247.488	511.637	204.225	171.077	140.426
down	OV03G040490.1	10.1514	39.2647	7.64242	2.70376	3.02559	7.77783
down	OV03G040410.1	26.9817	5.33292	29.5807	2.17427	3.58441	8.69275
down	OV03G037630.1	0.834292	1.48748	1.01212	0.181474	0.178778	0.198801
down	OV03G036650.1	0.892128	0.414203	0.32963	0.046527	0	0.000968
down	OV03G035630.1	0.882617	2.54321	2.03679	0.216003	0.348073	0.133528
down	OV03G033780.1	0.405237	0.664272	0.322223	0.018281	0	0
down	OV03G033300.1	44.8516	3.57976	11.2055	4.31077	4.8858	2.97526
down	OV03G032680.1	195.74	41.6371	60.8678	18.0707	6.05232	2.48995
down	OV03G032510.1	2.07479	4.15861	3.64992	0.228919	1.03318	0.222328
down	OV03G032490.1	0.183575	0.515056	0.120076	0.109764	0.042203	0.033148
down	OV02G022150.1	11.3319	9.96239	9.39306	3.1477	1.75351	0.777227
down	OV03G030020.1	0.249285	0.074399	0.155258	0	0.01739	0.023958
down	OV03G029020.1	20.7432	13.8551	17.5333	2.17698	2.647	2.43242
down	OV03G028010.1	1.85992	0.346622	2.23719	0.206841	0.010697	0.125603
down	OV03G025910.1	26.4345	14.0304	10.7246	2.21722	0.986952	2.40034
down	OV03G024690.1	0.067155	0.105178	0.089185	0.029159	0.001909	0.002525
down	OV03G023440.1	2.19815	0.161218	7.28713	0.298407	0.007605	0.099745
down	OV03G023340.1	5.80966	0.342736	14.8463	0.555731	0	0.212955
down	OVunG016260.1	8.77753	1.05017	36.9313	1.42262	0.018877	0.608202
down	OV03G021950.1	0.838808	0.148772	1.1647	0.075009	0.016792	0.116095
down	OV04G024890.1	4.03909	1.72168	0.360193	0.049486	0	0
down	OV03G021180.1	9.69498	1.05958	3.20174	0.773491	1.17305	0.74537
down	OV03G017790.1	3.35803	0.816017	2.88294	0.95377	0.172586	0.249094
down	OV03G017070.1	0.190103	0.126296	0.112699	0	0	0
down	OV03G012690.1	0.02992	0.055531	0.015148	0.002931	0	0
down	OV03G001050.1	0.900584	1.14472	0.930406	0.40391	0.249135	0.068073
down	OV03G001200.1	202.679	35.2919	173.477	50.2322	45.2105	37.218
down	OV04G038620.1	120.808	11.6438	46.5843	10.8875	12.8286	17.8016
down	OV04G037310.1	10.2918	9.29256	0.585671	0.346	0.251949	0.52423
down	OV04G033860.1	0.06518	0.168233	0.105234	0.004546	0.016653	0.029097
down	OV04G029290.1	73.4349	18.4541	56.6801	10.9992	7.16116	9.9597
down	OV04G027540.1	2.39723	0.428617	3.26857	0.094918	0.050481	0.198962
down	OV04G026250.1	27.8583	2.95561	11.3411	1.58045	3.11063	2.90733
down	OV04G025370.1	2.19512	0.552602	2.21835	0.267586	0.047085	0.158613
down	OV04G024640.1	0.459328	0.68287	0.188037	0	0.037524	0.061725
down	OV04G024280.1	0.496222	3.00263	3.44375	0.296146	0.965328	0.172376
down	OV04G023160.1	0.775277	1.65704	0.326437	0.226803	0.210143	0.170633
down	OV04G022430.1	0.251907	0.088474	0.459894	0	0	0.008231
down	OV04G018830.1	1.88223	3.218	1.50349	0.704464	0.479335	0.405745
down	OV04G018600.1	1608.23	0.837713	727.201	47.4469	8.39867	14.7021
down	OV04G017830.1	13.412	3.67935	5.95382	2.11548	0.571178	1.8371
down	OV04G017220.1	151.688	153.424	69.9658	78.4969	18.4382	29.3709
down	OV04G016310.1	0.494809	0.823186	0.447585	0.007587	0.006228	0
down	OV04G016220.1	0.444097	0.072964	0.619484	0.006932	0.00679	0.035921
down	OV04G014050.1	1.78995	2.79259	1.24121	0	0	0
down	OV01G013460.1	9.16602	22.3251	4.14492	4.16906	0.120889	0.672005
down	OV04G011750.1	11.0886	16.9715	6.43427	0.068069	0.152743	2.71421
down	OV12G036960.1	8.69191	5.4857	7.65427	1.41984	1.35594	0.636934
down	OV04G010490.1	7.79438	1.25698	5.96312	0.806776	0.468278	0.869162
down	OV04G009290.3	4.80901	6.06497	4.47318	0.407831	1.05053	1.73319
down	OV04G009280.1	4.66884	3.74902	9.74452	0.056485	0	0.429267
down	OV04G008940.1	291.503	43.7825	212.307	75.7148	32.5855	33.5031
down	OV04G006970.1	10.2299	1.31251	2.93998	1.01745	0.898355	1.85643
down	OV04G006870.1	21.8344	2.62658	4.81617	1.25364	1.46935	2.92322
down	OV04G006790.1	86.2859	60.9806	79.2624	24.9782	45.3727	38.6938
down	OV04G005070.1	10.2825	0.641336	1.1945	0.135712	0.249858	0.548647
down	OV04G004170.1	44.722	9.41866	37.8214	9.46121	3.45476	5.2896
down	OV04G001970.1	0.087989	0.567349	2.07923	0.058493	0.031568	0.025232
down	OV05G007270.1	0.236847	0.073406	0.540321	0.019853	0	0
down	OV05G009260.1	3.82752	0.702317	2.11751	0.606519	0.748731	0.513545
down	OV05G009720.1	0.284848	0.205291	0.191268	0.082304	0.116719	0.084895
down	OV05G015590.1	0.02175	0.009691	0.017496	0.001081	0.000623	0
down	OV05G016350.1	32.2248	3.03085	34.1503	6.46081	3.00306	4.74016
down	OV05G017240.1	0.448015	0.024253	0.297927	0	0	0
down	OV05G023090.1	18.0638	6.70016	25.8485	5.08136	3.09858	1.28979
down	OV05G024160.1	31.3193	16.5405	15.4294	10.0247	1.47356	1.12501
down	OV08G015320.1	6.53279	4.26265	0.055035	0.131819	0.051762	0.083735
down	OV05G027270.1	6.51864	0.050201	2.07199	0.293808	0.135776	0.093762
down	OV05G029200.1	11.4661	1.45619	3.00564	0.441352	1.04841	0.99903
down	OV05G029680.1	37.4653	11.1583	33.4512	8.27529	5.23339	1.37902
down	OV05G030780.1	34.4618	0.177929	21.2894	0.780187	0.118168	0.059429
down	OV05G030820.1	18.8579	2.06925	7.99432	1.95494	1.323	1.12859
down	OV05G033410.1	0.263543	0.181331	0.217734	0	0.012597	0.015919
down	OV05G033490.1	1.05513	0.132329	1.03004	0.037567	0.008239	0.073583
down	OV05G033530.1	2.04437	0.353159	2.40011	0.151819	0.061437	0.068956
down	OV05G034240.1	10.8443	16.8916	10.6334	3.12771	0	0.361565
down	OV05G034720.1	2.71163	1.87736	1.86866	0.175342	0.287574	0.345476
down	OV05G035120.1	0.533849	0.048885	0.52519	0.031388	0	0.021552
down	OV05G035250.1	91.4868	10.0986	67.6677	7.04338	3.34755	5.76906
down	OV05G036280.1	1.62998	0.234869	1.5259	0.034388	0	0.086772
down	OV06G048380.1	25.498	0.608314	12.7067	0.628788	0.186345	0.731873
down	OV06G047660.1	1172.67	89.6143	98.1375	159.308	24.8845	15.6207
down	OV06G045580.1	56.1293	13.9768	36.6031	5.12298	4.09152	7.67874
down	OV06G044620.1	3.14569	0.778099	3.57708	0.285921	0.465831	0.505063
down	OV06G044530.1	36.3175	0.388782	6.5321	0.672327	1.01872	1.14998
down	OV06G043900.1	0.225133	0.536984	0.171348	0.013834	0.014435	0.035907
down	OV06G042990.1	19.8333	25.43	4.26263	0.737953	0.692052	2.39323
down	OV06G041690.4	19.5005	8.81708	1.52005	0.305669	0.839388	0.901878
down	OV06G041620.2	0.118762	5.52339	7.29319	0.348324	0.215246	0.319166
down	OV06G040780.2	0.845756	1.79832	0.637884	0.25112	0.23577	0.0506
down	OV06G037680.1	3.97285	5.12586	3.47213	0.126946	0.083403	0.89013
down	OV06G033810.1	8.72588	5.76031	8.96073	3.57081	1.57726	1.53845
down	OV06G033800.1	6.35769	4.40673	5.38089	2.1468	0.996245	0.680292
down	OV06G027840.1	4.05444	4.44032	6.42173	1.12121	0	0.111686
down	OV06G027480.1	9.23181	0.851697	5.45209	0.843843	0.201467	0.845044
down	OV06G024620.1	12.5042	5.17572	11.687	0.736571	1.18757	2.4196
down	OV06G023410.1	47.8346	13.3699	45.8283	19.6618	21.9539	18.4132
down	OV06G022780.1	44.7845	1.61334	14.7945	2.51043	5.15379	0.857393
down	OV06G022640.1	0.43415	0.23336	0.11127	0	0.013652	0
down	OV06G021680.1	3.01975	3.77321	2.11011	0	0	0
down	OV06G021290.1	20.6979	3.95242	9.64918	2.67043	2.74789	3.43272
down	OV06G020100.1	2.18932	1.51934	1.39899	0.07293	0.633394	0.372013
down	OV06G020070.1	0.375602	0.193594	0.56968	0.017184	0.036355	0.106996
down	OV06G019830.1	2.91695	4.14353	4.58656	1.16191	1.02586	0.344935
down	OV06G019550.1	7.07365	5.77127	6.02948	1.31873	2.05154	4.11339
down	OV06G019170.1	14.7723	0.038543	3.01106	0.020807	0.008176	0.037032
down	OV06G019150.1	79.613	1.94321	16.8425	4.05201	0.363688	0.590559
down	OV06G018050.1	0.600012	0.122906	0.285287	0.009239	0.044911	0.050868
down	OV06G017670.1	8.93041	1.94618	3.66568	1.34828	1.03979	2.11284
down	OV06G017320.1	10.3261	4.01952	4.93498	0.120205	0.234131	0.973003
down	OV06G017310.1	64.9216	0.652246	29.4319	0.117927	0.498703	0.485373
down	OV06G016480.1	3.2818	0.005311	0.669644	0.000936	0.031862	0.038136
down	OV06G016090.1	87.0731	47.5336	83.2687	6.27478	13.9771	1.52948
down	OV06G016080.1	83.6117	8.13115	47.7395	7.41905	9.29776	3.53134
down	OV06G013200.1	0.568684	1.23995	1.07744	0.002454	0	0.003375
down	OV06G012210.1	12.5356	2.908	8.20543	0.915763	0.260516	0.24517
down	OV06G011390.1	2.69607	0.487784	2.60001	0.137465	0.015658	0.189025
down	OV06G008470.1	2.90757	1.56715	1.4526	0.008909	0.11561	0.028111
down	OV06G006950.1	12.3858	9.55736	7.93572	3.52764	4.24725	2.80458
down	OV06G006480.1	11.485	8.34639	2.11874	1.93126	2.2076	2.00489
down	OV06G006390.1	1.2727	1.2267	1.36908	0.069292	0.427943	0.37869
down	OV06G006230.2	51.9527	0.868908	18.5294	1.95685	0.304835	1.9544
down	OV06G006180.1	6.7321	5.00451	9.52226	1.93988	0.366315	0.654508
down	OV06G003940.2	4.49241	4.30661	0.150442	0.619916	0.820636	0.324038
down	OV06G003520.1	1.75765	0.982442	1.74117	0.770783	0.353554	0.199299
down	OV06G001480.1	0.218249	0.561102	0.849198	0	0	0
down	OV06G001250.1	2.98937	0.522272	3.48744	0.256127	0.013473	0.243755
down	OV06G000900.1	0.369562	0.036701	0.783943	0	0.021933	0.036359
down	OV06G000760.1	2.93381	1.7123	7.14289	0.174627	0.193732	0.254692
down	OV06G000330.1	1.65822	2.87199	5.48343	0.136173	0.008643	0.042294
down	OV07G023470.1	13.931	1.36	5.85793	1.537	1.10669	0.876538
down	OV07G024080.1	8.96512	0.757021	0.263622	0.059138	0.155135	0.077723
down	OV07G026650.1	0.991065	1.53888	1.38931	0	0	0
down	OV07G026790.2	2.88578	4.12179	1.39478	0.03188	0.017285	0.19158
down	OV07G028670.1	0.493178	0.34858	0.332689	0.035069	0.007605	0.012426
down	OV07G030550.1	1.05303	1.15969	0.601395	0.020405	0.011143	0.013313
down	OV07G031180.1	9.96263	1.36477	11.1902	2.26478	0.111998	0.860756
down	OV07G043780.1	3.69653	0.522455	4.39961	0.239969	0.686969	0.599074
down	OV07G038500.1	0.131477	0.57322	0.676587	0.088523	0.145264	0.105477
down	OV07G040780.1	4.13921	0.050307	2.46964	0.206941	0.1004	0.345837
down	OV07G000100.1	2.71829	0.692647	2.3207	0.442587	0.194311	0.781184
down	OV07G000210.1	1.01805	0.433015	0.74819	0.369049	0.277347	0.031327
down	OV07G000950.1	21.9783	1.36348	9.38069	1.44924	1.96334	1.9952
down	OV07G001320.1	0.677786	0.087201	0.661417	0.027759	0.000773	0.007667
down	OV07G002280.1	0.508725	0.079199	0.597313	0.031803	0	0.099353
down	OV07G003310.1	17.0946	0.905015	3.35878	1.17651	0.767304	0.981063
down	OV07G003530.1	2.83524	4.72774	2.68802	0.732513	0.338756	0.226156
down	OV07G005420.1	4.02702	3.02326	4.06398	0.739249	2.49006	2.442
down	OV07G005840.1	1.12848	0.124312	1.44856	0	0.10872	0.086341
down	OV07G007580.1	2.33657	1.08135	3.34139	0.282026	0.418765	0.702359
down	OV07G007840.1	294.421	346.34	1295.4	42.9553	83.8597	77.4365
down	OV07G007880.1	7.93479	1.82204	5.58565	0.761659	0.945731	1.08414
down	OV07G007940.1	269.072	25.1727	202.721	29.2175	25.0754	19.3439
down	OV07G008000.3	0.318155	0.418682	0.096073	0	0	0
down	OV07G009480.1	9.1695	1.4288	4.06702	1.67507	0.966013	0.975739
down	OV07G009760.1	3.25342	2.08361	4.05164	0.899875	0.927628	0.674187
down	OV07G014430.1	1.66162	0.932979	0.411675	0.089147	0	0
down	OV07G015140.1	1.76233	1.15835	0.418972	0.253547	0.005928	0.297817
down	OV07G015150.1	1.76132	0.155318	0.13093	0.025116	0.013576	0.064199
down	OV07G015740.1	3.15985	5.74359	6.18758	0.743609	0.714475	0.535161
down	OV07G016550.1	49.4135	13.0606	69.5926	16.6725	9.25313	6.26107
down	OV07G016660.1	54.8007	10.9241	13.3636	4.60294	2.96609	8.27102
down	OV07G017320.1	30.3965	3.35547	13.4714	2.66215	1.52362	2.15656
down	OV07G019420.1	0.404097	4.6844	4.0163	0.238138	0.168463	0.175831
down	OV08G000390.1	0.633603	0.028394	0.607332	0	0	0
down	OV08G003440.1	470.055	64.0271	387.298	75.6939	71.0398	78.9396
down	OV08G004600.1	0.748581	0.137702	0.695895	0.021952	0	0.036104
down	OV08G006320.1	0.31837	0.939157	0.542719	0	0	0
down	OV08G009500.1	30.2249	1.03596	20.3915	1.7022	4.52363	0.662945
down	OV08G010310.1	0.529724	1.66771	0.630532	0.020374	0.061396	0.124943
down	OV08G010330.1	1.08421	1.60022	0.578697	0	0	0.110953
down	OV08G016060.1	52.8803	3.28606	83.993	2.85367	4.78858	7.15863
down	OV08G017240.1	24.2364	0.481279	4.01368	0.613003	0.669108	0.537672
down	OV08G017860.1	1.13675	0.094617	0.909802	0.109149	0	0.030192
down	OV08G019220.1	66.1562	30.6255	38.6584	3.20919	14.3003	21.5425
down	OV08G019370.1	21.9253	4.50949	9.36126	2.50226	2.92957	0.971875
down	OV08G019510.1	0.509499	0.260354	0.429972	0.077759	0.037315	0.140618
down	OV08G019520.1	31.6307	5.16166	16.3784	5.2596	3.87955	3.41206
down	OV08G020180.1	4.8909	7.91483	5.73458	0.659958	0.521471	1.57546
down	OVunG002280.2	0.485836	0.18156	0.631755	0.004983	0.006497	0.04305
down	OV08G023790.1	11.8369	1.66667	4.95696	1.12888	2.07707	1.63653
down	OV08G025150.1	14.6533	8.28961	5.90806	3.26793	1.05959	2.31827
down	OV08G025240.1	105.493	6.35616	64.7406	11.5502	8.88014	11.2971
down	OV08G025560.1	20.722	4.88865	34.0083	1.45964	1.48198	3.29487
down	OV08G025740.1	0.409783	0.274773	0.355981	0.131825	0.030794	0.065592
down	OV08G026950.1	17.7146	5.0715	7.50866	1.66518	1.49909	2.54455
down	OV08G027080.1	10.3186	1.1296	11.3206	0.15459	0.054386	1.58675
down	OV08G027790.2	23.9508	2.36609	14.1332	2.29891	2.69369	1.52608
down	OV08G029430.1	7.11001	1.21729	3.10702	1.29758	0.422986	0.726957
down	OV08G030610.2	12.0139	2.52188	12.3197	2.98473	2.37947	1.2789
down	OV08G030760.1	12.2417	1.66887	2.23464	1.037	1.23268	1.65573
down	OV08G031130.1	23.5269	33.7786	37.9128	27.8878	31.301	28.1391
down	OV08G031200.1	0.872694	0.961975	0.695063	0.05218	0.007309	0.045412
down	OV08G031900.1	3.83431	1.8121	17.0835	0.012436	0.060996	0.030322
down	OV08G036600.1	5.42237	2.7876	4.08711	0.178385	0.779515	1.89539
down	OV08G037160.1	0.788188	0.170229	0.475431	0.028831	0.069414	0.139333
down	OV08G037720.1	1.47754	0.47678	1.41464	0.23316	0.050257	0.082872
down	OV08G038320.1	36.0227	2.66276	6.78373	2.79256	2.66184	2.70189
down	OV08G038680.1	84.5656	3.22306	11.9691	0.633175	1.30122	0.901236
down	OV08G040130.1	2.44163	4.73876	4.33444	1.35675	0.204769	0.530783
down	OV08G041650.1	44.4384	0.422825	16.8119	1.33319	0.581246	0.846947
down	OV08G041660.1	118.287	10.2474	100.666	17.3285	21.2536	9.8628
down	OV09G045630.1	3.73411	0.150954	0.639355	0.02862	0.031293	0.065195
down	OV09G044240.1	12.5523	0.91027	6.01168	1.10741	0.982116	1.86082
down	OV09G044110.1	5.48705	0.166775	1.60642	0.180946	0.291172	0.26605
down	OV09G043850.1	4.17535	0.685669	5.50268	0.299686	0	0.322949
down	OV09G043330.1	80.2112	16.5156	46.1028	10.9033	8.47853	16.2836
down	OV09G043070.1	72.0889	0.238176	3.81726	0.571201	0.878084	1.09538
down	OV09G042750.1	9.04907	0.303202	0.823226	0.375302	0.261548	0.488297
down	OV09G041930.1	159.536	36.0084	96.4969	27.7738	16.1517	30.9199
down	OV09G039220.1	27.5861	10.4432	4.0226	3.63626	1.39363	3.28841
down	OV09G038960.1	119.202	3.32823	15.0152	6.37857	5.11856	2.72152
down	OV09G038680.1	15.2913	2.47706	6.11308	1.79481	3.90463	1.26976
down	OV09G038650.1	2.12619	2.64048	1.99684	0.246079	0.628464	0.190421
down	OV09G038420.1	3.69392	13.2052	12.8318	0.338831	0.075191	0.101259
down	OV09G037090.1	15.9391	1.05667	5.16539	1.16983	0.948549	1.45909
down	OV09G036820.1	232.541	12.0888	153.343	20.0907	28.2442	16.8375
down	OV09G034940.1	3.28269	0.641973	1.62897	0.592861	0.105043	0.367238
down	OV09G032360.1	0.071132	0.185113	0.131584	0	0	0
down	OV09G029240.1	67.1311	14.5403	36.5339	11.345	11.4867	10.2035
down	OV09G029040.2	3.28865	1.69942	2.54155	0.174281	0.158009	0.28026
down	OV09G028830.1	0.749869	1.22156	0.760296	0.08053	0.16271	0.353141
down	OV09G027910.1	0.065417	0.245721	0.195902	0	0	0.018853
down	OV09G027860.1	0.552671	1.05654	1.28563	0	0	0
down	OV09G027700.1	1.65597	3.13822	0.733928	0.337101	0.205574	0.151039
down	OV09G026510.1	1.34394	0.236719	1.25234	0.092208	0.011803	0.043034
down	OV09G025020.1	3.05972	1.88017	5.66738	0.727559	0	0
down	OV09G020720.1	32.3566	0.951994	4.15639	0.46875	0	0.331919
down	OV09G020360.1	3.0384	0.067242	0.367982	0.014931	0.013759	0
down	OV09G019990.1	0.193604	0.535321	0.995933	0.088468	0	0.044134
down	OV09G019890.1	559.246	71.6338	597.428	40.7934	127.458	137.677
down	OV09G018210.1	0.182199	0.220159	0.255289	0.003118	0.003004	0.023814
down	OV09G017680.1	0.277076	0.583054	0.527827	0.157076	0.054586	0.089462
down	OV09G015090.1	2.03267	1.12156	4.23778	0.955486	0.355995	0.121462
down	OV09G014300.1	32.2414	0.356773	6.12076	0.36663	0.682239	0.224158
down	OV09G014150.1	1.65652	0.969874	3.92869	0.789661	0.039738	0.050247
down	OV09G013650.1	34.8464	5.53144	6.30704	3.78834	4.32616	4.33071
down	OV09G012560.1	3.05856	0.634893	3.55958	0.271716	0.057038	0.186781
down	OV09G011580.1	1.73619	0.446815	0.389205	0.002251	0	0.00137
down	OV09G011320.1	3.06829	0.420621	1.91945	0.264682	0.244777	0.711638
down	OV09G010400.1	0.096672	0.059124	0.053982	0	0.003485	0.003564
down	OV09G010070.1	1.57133	0.334538	1.86948	0.114626	0.011362	0.262148
down	OV09G008700.1	13.4333	5.1724	10.0622	2.95454	0.858823	0.73883
down	OV09G008090.1	0.952079	0.974046	0.833213	0.02598	0.020182	0.075716
down	OV09G007970.1	0.672328	0.239144	0.687519	0.002919	0.038309	0.069398
down	OV09G006640.1	15.0404	9.30579	11.8764	2.04255	1.63273	1.2232
down	OV09G004740.2	3.66574	2.71239	5.89429	0	0.028153	0.060715
down	OV09G003810.1	3.29813	2.3367	5.04297	0.928593	0.33227	0.706869
down	OV09G003600.1	2.35227	0.52423	2.68942	0.392079	0.536564	0.98679
down	OV09G001450.1	43.4117	4.04181	35.3111	4.6395	2.44476	0.130357
down	OV10G049700.2	0.403712	0.227368	0.228262	0.008893	0.002921	0.003942
down	OV10G049500.1	0.942528	0.67138	1.04433	0.059804	0.061014	0.021662
down	OV10G046760.1	8.0518	1.13515	9.21013	1.45377	1.17953	0.609856
down	OV10G046470.1	2.22207	1.53822	0.794	0.428271	0.179913	0.183455
down	OV10G045270.1	8.51099	0.951084	2.06262	0.720482	0.349554	0.138903
down	OV10G045210.1	1.82666	0.221895	0.613763	0.077057	0.09196	0.095746
down	OV10G045090.1	0.111838	0.231813	0.290776	0.065829	0.016457	0.026695
down	OV10G044150.1	37.0521	8.76443	2.94138	2.08464	4.68412	3.61105
down	OV10G043480.1	2.82375	2.93171	4.65723	1.08151	0.117079	0.331627
down	OV10G040830.1	1.15389	0.189238	1.39375	0.079909	0	0.057153
down	OV10G037970.1	2.02389	0.310991	1.05269	0.250571	0.335095	0.265738
down	OV10G035750.1	5.83308	1.85619	2.83536	0.043231	0.202841	1.31567
down	OV10G035570.1	10.0737	4.44155	9.1563	1.91219	2.5263	1.27646
down	OV10G034010.1	19.6761	1.9944	4.68681	0.759807	1.38797	1.15999
down	OV10G030680.1	0.783191	0.147296	1.0322	0.07437	0.010658	0.040837
down	OV10G028090.1	2.73023	1.35049	0.605111	0.383831	0.233495	0.453521
down	OV10G020080.1	0.947718	3.38002	1.33076	0	0	0
down	OV01G033390.1	0.246945	0.809184	0.371394	0	0	0
down	OV10G016500.1	9.52984	3.09518	4.51362	0.034141	0	0.02525
down	OV10G015470.3	29.2222	71.4701	9.28761	12.3112	7.13884	7.50812
down	OV10G015420.1	344.66	40.5156	129.912	22.5789	4.60434	5.49561
down	OV10G014180.1	3.88204	2.12844	3.77289	0.515123	0.260829	0.551451
down	OV10G014140.1	1.76128	0.714458	3.30991	0.346589	0.047525	0.418183
down	OV10G013170.1	328.314	11.6538	144.905	19.9178	5.71474	1.51301
down	OV10G012920.1	0.063779	0.04243	0.247925	0.029402	0	0.001229
down	OV10G012870.1	0.276784	0.145266	1.2745	0.068434	0	0
down	OV10G012130.1	67.2089	44.9209	27.9421	3.61075	11.0257	25.8791
down	OV10G010920.1	0.262407	0.439222	0.702445	0.044263	0.010511	0.122644
down	OV10G010730.1	14.6961	7.41012	11.8489	0.995009	0.077581	0.151157
down	OV10G009150.1	164.015	20.5681	103.284	16.56	13.2771	14.1514
down	OV10G009110.1	10.0226	0.219585	3.84359	0.109184	0.37285	1.58483
down	OV10G008570.1	6.88189	1.34254	2.42152	0.787402	0.538793	0.593592
down	OV10G007870.1	1.04599	1.19583	1.10593	0.372128	0.137099	0.409498
down	OV10G007340.1	7.2459	0.51302	2.04578	1.25314	0.896022	0.942789
down	OV10G005210.1	41.8116	1.3326	31.7133	5.09842	3.68737	5.53383
down	OV10G002650.1	0.308807	0.374874	0.379212	0.11115	0.16144	0.186885
down	OV10G000450.1	0.112575	0.080051	0.294269	0.003922	0	0.00035
down	OV10G000230.1	2.46366	1.41509	1.57044	0.438382	0.415999	0.466737
down	OV10G000210.1	1.95035	1.76574	2.52418	0.450373	0.505597	0.533771
down	OV11G000530.1	2.85966	0.448942	2.54558	0.232552	0	0.242314
down	OV11G000230.1	28.1468	5.70868	19.0863	4.25383	3.69076	4.94669
down	OV11G001520.1	137.449	47.2238	155.617	4.71864	19.7264	24.4639
down	OV11G003920.1	3.15524	2.88797	1.64497	0	0.299954	0
down	OV11G004560.1	15.8552	17.3887	10.1714	0.110541	0.382284	0.093876
down	OV01G013790.1	0.224992	0.594207	1.07733	0.200265	0	0
down	OV11G006470.1	0.277086	0.20081	0.227872	0.071983	0.052286	0.007802
down	OV11G008130.1	0.029972	0.019936	0.027298	0.006042	0.026189	0
down	OV11G008720.1	33.5647	8.35356	19.3107	2.00292	4.93762	7.08516
down	OV11G008740.1	14.6893	0.435331	2.96222	0.229586	0.649942	0.63083
down	OV11G008750.1	3.33376	1.96865	0.402802	0.505917	0.028421	0.088297
down	OV11G009590.1	0.67401	1.4958	0.995628	0.272963	0.07659	0.182264
down	OV11G013130.1	0.580694	0.588282	0.636527	0.21479	0.150237	0.157044
down	OV11G014370.1	6.33411	2.8254	2.72443	1.16541	0	0.093107
down	OV11G014850.1	0.11859	0.627921	0.412745	0	0	0
down	OV11G015150.1	8.27591	0.673601	3.16171	0.660334	0.511126	0.663833
down	OV11G015460.1	6.21584	4.09505	3.50275	1.97528	0.492507	0.531794
down	OV11G015510.1	7.2237	3.50254	3.37664	1.49831	1.13568	0.998623
down	OV11G017440.1	203.862	58.1225	266.852	40.6644	35	37.5957
down	OV11G018470.1	1.09265	0.464858	0.52275	0	0	0
down	OV11G018700.1	0.502578	0.42054	0.240688	0.087081	0.093882	0.132151
down	OV11G018900.1	0.787849	0.144311	1.00492	0.062682	0	0.044726
down	OV11G019620.1	47.6111	5.84518	7.43766	1.13528	2.57862	1.49271
down	OV11G021350.1	0.136789	0.300435	0.560043	0.005814	0	0
down	OV11G021920.1	11.7392	3.64004	62.701	3.47337	5.06014	5.79484
down	OV11G021970.1	1.60745	1.58469	7.34912	0.739126	0.146816	0.575569
down	OV11G023460.1	0.438382	1.59144	1.0179	0	0.006209	0.008894
down	OV11G024970.1	0.056003	0.034402	0.038264	9.4e-05	0.01342	0.004408
down	OV11G027140.1	0	0	0	1.06166	0	0.042251
down	OV11G029200.1	1.44481	1.66879	4.13964	0.693032	0.973186	0.25929
down	OV11G030540.1	0.192898	0.010973	0.090419	0	0	0
down	OV11G031510.1	0	1.32607	1.55535	0.007854	0.003073	0.005179
down	OV11G033750.1	1.57743	1.126	1.62646	0.504958	0.212278	0.699784
down	OV11G034030.1	0.305209	0.571057	0.280047	0	0.01134	0.008604
down	OV11G039160.1	3.96384	4.5632	4.24628	1.335	0.354161	0.176918
down	OV12G000420.1	7.86811	7.18705	3.9373	2.02938	1.15196	1.29461
down	OV12G000870.1	2.00804	0.044846	0.142769	0.065127	0.036557	0.025742
down	OV12G002090.1	1.33643	0.197201	1.95257	0.082923	0.017473	0.171792
down	OV12G002100.1	3.27056	0.986014	4.67343	0.435548	0.767415	0.946388
down	OV12G006140.1	40.8281	5.64866	51.69	7.74733	3.62972	4.24186
down	OV12G008360.1	0.415141	0.16039	0.436964	0.065359	0	0
down	OVunG012950.1	3.86669	2.75159	6.3824	1.53313	1.3422	1.18152
down	OV12G008530.1	2.37288	5.50776	3.41637	1.81498	0.456039	0.668269
down	OV12G008950.1	12.3413	1.67699	16.0601	1.37702	0.785593	0.528922
down	OV12G009230.1	4.20682	0.733314	0.604961	0.362612	0.21822	0.496796
down	OV12G009700.2	19.4497	1.63827	5.20668	0.639111	1.05487	0.976518
down	OV12G009760.1	29.0779	14.5066	8.689	4.28313	1.28526	4.48968
down	OV12G010480.2	141.694	14.6977	66.6418	13.1263	10.978	9.20608
down	OV12G010580.1	0.121447	0.06108	0.230428	0.011875	0.038898	0.028313
down	OV12G010750.1	3.67315	2.36217	3.49776	1.12224	0.534851	1.09247
down	OV12G011610.1	2.41272	2.62676	4.22932	0.718872	0	0.390057
down	OV12G011630.1	0.189222	0.248803	0.246249	0.069891	0.00828	0.045264
down	OV12G011660.1	37.2019	4.88689	10.9773	3.00281	3.46175	5.02585
down	OV12G012640.2	4.74086	3.08518	2.6501	0.729378	0.130714	0.383974
down	OV12G013070.1	4.11384	0.341298	2.13235	0.020095	0.187578	0.111688
down	OV12G014000.1	0.105645	0.065585	0.104338	0	0.004973	0
down	OV12G015140.2	0.614922	1.19928	1.84292	0.660758	0.045255	0.055203
down	OV12G017170.1	4.32845	0.862793	4.35753	0.264761	0.016373	0.766572
down	OV12G019830.1	0.200881	0.362523	0.34435	0.048281	0	0.040441
down	OVunG001460.1	1.30424	1.36176	0.629029	0	0	0
down	OV12G025000.1	1.30424	1.4125	1.53678	0.313157	0.141105	0.297901
down	OV12G025740.1	8.42948	0.343628	1.6141	0.22839	0.204296	0.261812
down	OV12G026690.1	5.60209	2.1862	7.00912	1.85787	0.663667	0.934073
down	OV12G026750.1	0.387155	0.403448	0.288078	0.067391	0	0
down	OV12G027200.1	34.4005	11.2638	9.169	6.31443	4.6875	4.4526
down	OV12G027500.1	0.644131	0.050501	0.984659	0	0	0
down	OV12G028120.1	0.215323	0.000829	0.027443	0.005143	0.003997	0.009912
down	OV12G031120.1	1.98411	0.935129	1.07269	0.16372	0.224543	0.125994
down	OV12G031970.1	0.312822	0.21326	0.214164	0.038811	0.015585	0.031363
down	OV12G032820.1	0.719331	1.93745	1.06398	0.111266	0.021788	0.136166
down	OV12G033340.1	0.516343	0.118456	0.551985	0.026633	0	0.068426
down	OV12G035220.1	0.379984	0.181302	0.261731	0.08916	0.030502	0.070153
down	OV12G036220.1	2.06314	2.43442	3.82985	0.056113	0.154678	0.104372
down	OV12G038120.1	1.4862	0.48094	1.02004	0.467847	0.168231	0.188998
down	OV12G038430.1	20.5601	1.674	10.7209	0.223844	0.80734	1.2058
down	OV12G041030.1	6.07108	6.28805	7.86081	3.89173	0.637803	0.972911
down	OV12G040870.2	2.43109	1.89711	2.96408	0.576189	0.014449	0.110929
down	OV12G040860.1	26.4231	5.64327	10.7055	2.57333	0.329585	2.18356
down	OV12G040770.1	6.57398	3.03847	6.45256	1.55693	1.05883	0.664253
down	OV12G040590.1	32.4205	18.3392	39.2151	7.86593	6.60954	6.43369
down	OV04G000110.1	7.28804	12.4586	13.2701	4.28648	0.778852	3.75587
down	OV10G000560.1	1.90622	0.293723	1.30748	0.112733	0.012219	0.241754
down	OV02G019070.1	29.1459	1.35307	2.48847	1.51453	0.726617	0.524723
down	OV02G019370.1	93.7077	1.87336	7.95992	1.61423	0.704261	1.52149
down	OV08G014750.1	0.433128	0.362216	0.373934	0	0	0.003328
down	OV08G014710.1	2.02451	2.52853	0.53554	0.275019	0.008409	0
down	OV07G039120.1	0	0.534584	2.24557	0	0	0
down	OV03G023420.1	0.950002	0.05094	2.5613	0.153319	0.006798	0.070722
down	OV01G046580.1	18.2212	6.81333	29.33	1.82609	5.57575	5.65986
down	OV02G027210.1	23.9104	5.95782	9.68047	2.18671	5.1946	3.02541
down	OV03G002570.1	1.89695	0.097479	1.07143	0.125639	0	0
down	OV03G002140.1	0.170287	2.01341	0.230267	0.095448	0.034262	0.044855
down	OV03G002080.1	102.065	29.5476	48.6129	6.19851	0.920222	0.282834
down	OV03G001880.1	75.7933	31.3542	136.616	0.153273	0.233214	7.64202
down	OV09G047140.1	5.41096	3.55882	7.40083	1.81288	0.073727	0.707765
down	OV10G025610.1	0.12313	0.197173	0.421321	0.013278	0.05219	0.038627
down	OV03G023380.1	0.063989	0.009448	0.260023	0.013703	0.001005	0.007514
up	OV01G001430.1	0	0	0	0.849496	2.62983	0
up	OV01G001790.1	0.01976	0.01051	0.011684	0.229468	0.397554	0.307497
up	OV01G002820.1	0.000785	0	0	2.43386	1.03957	3.21768
up	OV01G003810.1	0.021878	0.029389	0.031957	1.32352	1.12578	1.76699
up	OV01G003880.1	0	0	0	0.255604	0.40084	0.566066
up	OV01G004650.1	0	0	0	0.060263	0.531662	0.321516
up	OV01G006070.1	0.002875	0	0	0.157553	0.080049	0.022913
up	OV01G006100.1	0	0	0	0.687968	0.452667	0.063709
up	OV01G007000.1	0.099197	0.111779	0.021561	0.201087	2.71479	0.432636
up	OV01G007070.1	0.009643	0.021252	0.014498	1.19745	1.44734	1.45771
up	OV01G007530.1	0	0	0.012023	5.44212	0.569775	5.31867
up	OV01G009230.1	0.088336	0.19402	0	0.495628	0.338655	2.34002
up	OV01G010760.1	0.177354	0.327976	0.199942	2.36488	2.36212	1.82049
up	OV01G009640.1	0.005989	0.017349	0.009453	0.186043	0.239894	0.225817
up	OV01G011790.1	0.004397	0.036393	0.014571	0.348068	0.175386	0.236033
up	OV01G013230.1	0.499148	1.52431	0.34275	5.96143	1.73306	2.75471
up	OV01G017080.1	0.140656	0.470697	0.220471	1.33928	2.37509	1.93812
up	OV01G017270.1	0.01861	0	0.004045	0.100606	0.269148	0.327755
up	OV01G017750.1	0.008758	0.019666	0.021137	1.92796	3.33405	6.77855
up	OV01G020570.1	0.055175	0.089135	0.040724	0.930355	2.87679	2.20834
up	OV01G023100.1	0	0	0	0.073536	0.640108	0.156892
up	OV01G023350.1	0	0	0	5.24457	15.6211	5.96431
up	OV01G023760.1	0.179933	0.181132	0.10005	1.21495	0.507927	1.73249
up	OV04G021510.1	0	0	0	0.822234	2.96385	1.33401
up	OV01G026310.1	0.798789	1.91771	0.868271	3.69784	3.83006	4.46181
up	OV01G028120.1	0.711383	0.366448	0.584717	5.80148	4.55305	4.3067
up	OV01G028220.1	0	0.089425	0.081611	4.31739	7.50332	11.9678
up	OV01G028270.1	0.004716	0	0.001325	0.100754	0.129843	0.0984
up	OV01G028430.1	0.409568	0.29287	0.809863	2.90871	2.7949	2.22397
up	OV01G028620.1	0	0	0	2.20446	0.869536	1.13805
up	OV01G028630.1	0.400241	0.29951	0.648008	8.54769	2.82515	4.81071
up	OV01G028690.1	0.021791	0.042314	0	1.53291	0.397829	0.371025
up	OV01G028710.1	0.000723	0.011244	0.008966	3.59915	1.95636	0.225947
up	OV01G028720.1	0.233138	0.156634	0.399538	2.43755	1.78647	1.2715
up	OV01G028740.1	2.15282	1.58621	1.62434	68.6037	38.7646	29.5114
up	OV01G028770.1	0.042897	0.118629	0.090426	2.75955	1.47648	0.286125
up	OV01G028850.1	0	0	0	0.481721	0.936568	0.505746
up	OV01G028980.1	0.005888	0.002263	0.006511	0.590894	0.237997	0.307639
up	OV01G029180.1	0.207761	0.17345	0.150732	7.03311	0.195715	1.0647
up	OV01G029230.1	0.028894	0.017556	0	29.8928	16.2062	42.904
up	OV01G030160.1	0	0	0	1.68145	1.36819	1.8213
up	OV01G031090.1	0.021007	0.038851	0.048783	0.826002	0.730113	0.051318
up	OV01G032450.1	0.432112	0.258697	0.387952	0.566679	0.9808	3.4941
up	OV01G033570.1	0.000175	0	0	0.75306	0.479821	0.366171
up	OV01G033600.1	0	0	0	1.25803	0.948086	0.736431
up	OV01G035070.1	0.032372	0.004334	0.002191	0.122647	0.338112	0.254308
up	OV01G037890.2	0.033493	0.016525	0.07768	0.697899	2.16496	1.60487
up	OV01G037920.2	0.261487	1.36105	0.213804	6.99003	6.96043	6.69132
up	OV01G038610.1	36.3228	29.2563	31.2506	49.3235	48.9987	69.5976
up	OV01G038900.1	23.7338	14.4678	9.83476	25.718	29.3319	30.174
up	OV01G039170.1	0.359173	4.06565	0.364744	9.47064	7.10645	7.37767
up	OV01G039220.1	4.18173	5.88638	2.44703	46.6195	25.5674	33.9199
up	OV01G039720.1	0	0	0	3.19471	4.71237	8.29768
up	OV01G040930.1	0	0	0	0.293338	0.326634	0.426876
up	OV01G044030.1	0.680775	0.11331	0.161462	6.86662	2.67476	2.0087
up	OV01G046890.1	0.252405	0.13514	0.011655	3.43682	2.48117	0.900042
up	OV01G047030.1	0	0.025898	0	0.067931	1.8883	2.37577
up	OV01G047060.1	0.077466	0.260182	0.04063	2.22014	1.0312	0.914849
up	OV02G039110.1	0	0	0	0.752576	0.257032	0.008062
up	OV02G035950.1	0	0	0	0.321902	0.40128	0.969566
up	OV02G034660.1	0.004579	0	0	0.145399	0.353969	0.646414
up	OV02G033270.1	0.03392	0	0.099031	3.59127	3.74795	3.96758
up	OV02G032730.1	0.131192	0.118873	0.016464	0.771308	0.295297	0.579172
up	OV02G032350.1	0	0.124291	0	0.747003	0.210356	3.42325
up	OV02G028650.1	0.010652	0.019887	0.017702	0.024292	0.172537	0.279891
up	OV02G026610.1	0.395761	1.6219	0.155657	4.2903	6.39892	5.79193
up	OV02G023840.1	0.039713	0.352545	0.054419	0.877155	0.593754	2.70408
up	OV02G022950.1	0	0	0	0.695983	0.958058	0.492733
up	OV02G022520.1	0	0	0	5.07191	9.80821	3.95352
up	OV02G021580.1	0.051376	0.025349	0.002796	1.90021	1.0105	0.020961
up	OV02G020890.1	0.008005	0.006691	0.002141	0.025386	0.058258	0.054322
up	OV02G020520.1	0.678625	0.319113	0.227297	1.30167	1.04279	12.7127
up	OV02G019960.1	0	0.041006	0.006728	0.163854	0.40208	0.912095
up	OV02G018110.1	0	0.105767	0.178868	1.41022	0.476687	2.08523
up	OV02G017590.1	0	0	4.5e-05	0.078325	0.043208	0.118499
up	OV05G042580.1	0.013305	0.07457	0.023596	0.146102	0.21685	0.863423
up	OV02G015500.1	3.66921	25.422	8.44723	69.2796	39.1772	49.057
up	OV02G014410.1	0.075962	0.091597	0.064104	1.48297	1.82025	2.27744
up	OV02G014170.1	0	0	0	0.141752	0.120672	0.690591
up	OV02G012670.1	0.407741	0.281666	0.615421	0.550361	2.3063	4.35212
up	OV02G011560.1	19.0338	28.2577	16.7487	28.596	15.7354	21.9693
up	OV09G001480.1	0	1.26597	1.52924	2.31475	4.09604	7.28373
up	OV02G007790.1	0	0	0	0.16833	0.147386	0.131426
up	OV02G006620.1	0.41404	0.25314	0.166275	2.02172	0	1.40824
up	OV02G006610.1	2.27426	2.61891	3.19547	19.5344	13.9078	5.62878
up	OV02G006300.1	0.874078	1.82167	0.34246	14.7773	38.2571	27.3471
up	OV05G038260.1	0	0	0	0.450544	0.33234	0.19971
up	OV02G005140.1	0.120102	0.228429	0.186127	0.075945	0.745751	0.183993
up	OV02G003850.1	0.072027	0.114769	0.124101	2.10622	1.43633	0.432346
up	OV02G002250.1	0.090661	0.183509	0.094007	0.627642	0.728283	0.539591
up	OV02G002170.1	0	0	0	0.001008	1.66166	1.75144
up	OV02G001910.1	0.016654	0.028954	0.026931	3.86277	3.60792	2.14708
up	OV02G001900.1	0	0.09408	0.072439	10.7177	19.3694	12.4366
up	OV03G048760.1	0.067215	0.112854	0.038092	1.70611	0.591641	1.27898
up	OV03G048260.1	0.259975	0.036892	0.128054	1.11036	0.585222	0.960608
up	OV03G048200.1	0.14801	0.330684	0.148723	1.26302	1.39657	1.00915
up	OV03G047000.1	0.707657	0.452695	0.625459	5.04287	18.8442	14.4498
up	OV03G046150.1	0.09825	0.168784	0.157272	0.830196	0.335263	0.651142
up	OV03G045780.2	0.395017	0.309705	0.259259	0.49187	1.01067	7.27144
up	OV01G008480.1	0	0	0	4.96386	0	11.5892
up	OV03G041230.1	0	0	0	0.233596	0	0.405899
up	OV03G041190.3	0.073935	0.13954	0.134514	1.58137	0.880321	1.50559
up	OV03G040890.1	6.50442	4.39493	0.14763	30.4741	49.9692	48.0779
up	OV03G040740.1	6.52106	6.656	7.89148	50.3864	59.7525	39.0791
up	OV03G040590.1	0.598418	1.34788	0.091422	85.7498	59.339	58.9085
up	OV03G040570.1	0.164358	0.246262	0.079536	2.94488	2.53965	1.21481
up	OV03G040420.1	0.590178	0.048262	0.515519	1.8532	3.561	3.05567
up	OV03G040040.1	0.469846	0.163125	0.153545	1.44515	5.52024	4.25991
up	OV03G038480.1	0	0	0	2.83235	0.182182	0.204347
up	OV03G038450.1	0.024013	0.001715	0.014234	0.769551	0.375086	0.182801
up	OV03G037900.1	0.298009	0.54255	0.395318	0.940631	2.27871	2.95346
up	OV03G037370.1	11.5398	2.65876	6.47934	27.2282	41.8034	38.7596
up	OV03G036490.1	0.18627	0.174143	0.189884	0.955232	1.37536	1.04481
up	OV03G035780.1	1.19592	3.35092	0.453771	8.90565	8.50406	6.72501
up	OV03G035160.1	0.036555	0.098324	0.075523	2.21162	2.60911	1.88621
up	OV03G034480.1	0.033469	0.065517	0.027061	0.68605	0.425767	1.09256
up	OV03G033790.1	0.141464	0.447363	0	2.40194	7.58134	4.89911
up	OV03G033560.1	8.35239	20.805	6.43669	38.9769	63.2475	70.3851
up	OV03G033200.1	0.358327	0.116367	0.070424	3.28075	3.49399	4.28906
up	OV03G032130.2	93.6852	182.493	181.839	1832.18	2232.36	1972.83
up	OV03G031980.1	0.157612	0.209285	0.12861	0.830599	0.047249	26.4565
up	OV03G031550.1	0.022499	0.028278	0	0.102551	0.413559	0.395741
up	OV03G031030.1	0	0	0	0.903073	0.233419	0.225819
up	OV03G031020.1	0.010927	0.008376	0.0268	2.27163	0.35026	0.041462
up	OV03G030800.1	0.316519	0.0696	0.027888	1.21822	1.24869	0.636797
up	OV03G029810.1	0.011921	0	0	1.38354	3.40899	3.67221
up	OV03G029690.2	0	0	0	6.32202	6.54377	5.01098
up	OV03G029680.1	0.016989	0	0	0.269543	0.657101	0.353825
up	OV03G029530.1	0.207143	0.546676	0.565503	1.82238	8.59571	11.9505
up	OV03G028800.1	0	0	0	12.3202	11.3481	6.32435
up	OV03G028490.1	0.490753	0.563593	0	7.35607	4.88225	4.93767
up	OV03G027930.1	0.121287	1.05906	0.570853	3.08055	5.05048	3.10744
up	OV03G025160.2	0.330219	1.45618	0.394503	3.77934	8.30251	9.19075
up	OV03G024740.1	0.011539	0	0	0.535671	0.376052	0.795053
up	OV03G023460.1	0.113059	0.101136	0.137655	4.00059	5.02827	3.44436
up	OVunG016290.1	0	0	0.018549	2.08921	2.545	1.74596
up	OV03G021530.1	0	0.037794	0.067703	1.95755	6.43217	4.25202
up	OV03G019330.1	0	0.0137	0.014725	0.553561	4.994	3.85189
up	OV03G018200.1	0.009964	0.088338	0.325359	2.89004	6.19105	3.00811
up	OV03G015980.1	0.006846	0.004673	0.007247	0.015857	0.010675	0.192744
up	OV03G014090.1	0.032131	0.030595	0.017042	0.338772	3.10185	0.92229
up	OV03G013950.1	0	0.028275	0	1.82643	3.01935	1.79996
up	OV03G010190.1	0.14937	0.530087	0.181548	1.46657	1.11719	6.47422
up	OV03G010070.1	0	0	0	4.02616	4.32871	3.33305
up	OV03G009510.1	0.020662	0.044626	0.02918	0.454779	1.00012	0.365131
up	OV03G009080.1	0.040389	0.04801	0.034004	0.227613	2.86976	2.41739
up	OV03G008920.1	0	0	0	0.051049	0.731792	0.813962
up	OV03G008970.1	0	0	0	0.620093	4.12917	4.90976
up	OV03G008550.1	1.09062	1.22501	0.482187	3.37885	32.1843	25.9683
up	OV03G008410.1	0	0	0	0.219016	1.85432	1.37692
up	OV03G007260.4	0.424023	0.431595	0.138995	1.71902	3.04009	1.99349
up	OV03G005900.1	14.7181	64.3383	5.70981	100.079	67.8816	134.244
up	OV05G039290.1	0	0	0	1.6741	11.002	7.88962
up	OV03G005410.1	0.008575	0	0	1.52885	1.01465	1.17515
up	OV03G005400.1	0.002144	0.059684	0.140319	1.63514	0.513351	1.59275
up	OV03G004230.1	6.02522	4.77096	3.26412	22.7671	27.1525	19.1727
up	OV03G004180.1	0.354623	7.64359	3.40959	26.4452	33.1687	80.0029
up	OV03G004120.1	2.09166	2.31506	2.70151	7.03719	10.1548	9.13755
up	OV03G000340.1	0.017753	0.149364	0	0.337148	0.696809	0.595091
up	OV03G000940.1	0.155891	0.290194	0.073013	1.07458	1.11895	0.515772
up	OV03G001170.1	0	0	0.002901	0.260754	0.065687	0.13256
up	OV03G001280.1	1.2082	3.14824	2.03225	7.54378	17.1974	7.93139
up	OVunG007170.1	1.87321	0.940121	0.431497	3.18697	6.58004	3.37119
up	OV03G001590.1	0.65723	0.594922	0.139319	1.71533	3.40987	1.67747
up	OV03G001530.1	7.29156	5.67346	1.25837	17.5563	38.5873	21.0344
up	OV03G001460.1	0.360492	0.339401	0.010958	1.10864	2.5511	1.63438
up	OV04G032180.1	0.021017	0.333987	0	2.71567	3.42786	7.2641
up	OV04G022740.1	1.39322	1.66754	0.749187	7.66141	3.84824	4.51802
up	OV04G020960.1	0.028226	0.05342	0.024914	0.978288	0.339077	0.1366
up	OV04G020550.1	0.689469	1.78945	0.513083	3.96886	8.53075	3.5677
up	OV04G020350.1	0.008721	0	0	0.549504	7.39563	3.88423
up	OV04G018840.1	0.061668	0.062089	0.012607	0.815893	1.23375	2.72458
up	OV04G018000.1	0.145806	0.121759	0.062816	1.36265	1.28528	0.08636
up	OV04G017320.1	0.076989	0.010545	0.006399	0.094648	2.52227	2.58519
up	OV04G016690.1	0.005845	0.024372	0.009762	7.3349	6.32857	0.129175
up	OV04G014270.1	0.008001	0.010001	0	0.188178	0.599696	0.336893
up	OV04G013900.1	0.176779	4.36269	0.373122	14.386	10.8364	15.1734
up	OV04G013590.1	4.98698	3.0724	1.50183	27.2761	10.7757	11.1346
up	OV04G013550.1	1.77466	1.52379	0.594222	10.8167	12.528	18.5697
up	OV04G000610.1	0	0	0	0.27512	0.813575	0.841101
up	OV04G011160.1	0.465798	1.06141	0.623877	4.56239	2.07825	6.68296
up	OV04G010710.1	0.174047	0.567161	0.084117	1.2672	1.66385	1.73491
up	OV04G010120.1	0.052085	0.075908	0.032075	0.805163	0.746517	0.798013
up	OV04G008590.4	2.49243	2.46247	2.79503	4.84486	11.8816	12.3563
up	OV04G006430.1	0.058665	0.059103	0.117442	0.259191	2.16546	1.42186
up	OV04G002010.1	2.26013	2.81875	0.495729	28.7076	3.45517	26.9269
up	OV01G014600.1	0.078254	0.112052	0.101189	2.09098	1.81258	1.03666
up	OV05G000210.1	0	0	0	5.68557	9.03304	5.25293
up	OV05G001310.1	0.015937	0.205357	0.01994	0.762615	1.02933	1.66763
up	OV05G001740.1	0.008961	0.004494	0	0.973072	0.009611	0.749736
up	OV05G005390.1	0.018569	0.007538	0.00061	0.051095	0.093296	0.201824
up	OV05G006940.1	0.049894	0.053719	0.026814	0.11155	0.361353	0.402749
up	OV05G010050.1	1.82745	1.85597	1.53199	2.07576	4.21495	8.49653
up	OV05G010340.1	0	0	0	3.73708	0.0419	0.353547
up	OV05G011250.1	0	0.007689	0	0.016726	0.891268	2.21163
up	OV05G011510.1	0.000817	0.001512	0	0.047228	0.138641	0.324419
up	OV05G013810.1	0.036122	0.014458	0.011661	0.021837	0.906311	1.92517
up	OV05G017980.1	0.006318	0	0	0.005443	0.225082	0.532731
up	OV05G018860.1	0.018569	0.044258	0.03713	0.138987	0.59091	0.795205
up	OV05G018880.1	0	0	0	0.616458	2.47099	5.4435
up	OV05G018940.1	0.163133	0.365138	0.206219	0.381182	0.90931	1.09796
up	OV05G018990.1	0.318795	0.084675	0.145776	0.254268	1.86205	4.28155
up	OV05G019010.1	0.015151	0.04406	0.028036	0.19051	1.0522	2.47615
up	OV05G020700.1	0.021624	0.052349	0.01711	0.059517	0.144897	0.27564
up	OV05G022000.1	0.159538	0.19896	0.04486	0.525744	6.27624	11.0133
up	OV05G022870.1	0.010031	0.019921	0.010814	0.270543	0.841849	2.31125
up	OV05G024080.1	0	0	0	1.86891	5.95251	5.0655
up	OV05G025920.1	0.040337	0.187275	0.015123	1.48049	0.72265	0.511578
up	OV05G026210.1	0.376469	0.812583	0.624078	0.943281	3.83931	6.91091
up	OV05G027990.4	1.36958	3.52939	1.25239	10.8469	5.58188	8.61997
up	OV05G028060.1	0.022712	0.029043	0	0.624145	2.60942	0.001177
up	OV05G028830.1	0.183605	0.497539	0.148507	0.889713	1.72118	2.35008
up	OV05G031090.1	0.275281	0.078632	0.207709	1.18934	2.01228	1.27621
up	OV05G032620.1	0.003308	0	0.002301	2.59996	0.958601	1.65542
up	OV05G033920.1	0.069556	0.171943	0.075502	0.269955	0.629562	0.807107
up	OV05G034020.1	0.06162	0.191047	0.080365	3.67974	3.88473	4.72689
up	OV05G034380.1	0.133323	0.317611	0.165633	0.508096	1.71807	3.77024
up	OV05G035260.1	0.007024	0.013338	0.007572	0.263432	0.109689	1.12642
up	OV05G036080.1	1.25506	1.11288	1.44437	7.57404	8.40598	8.30584
up	OV06G048830.1	0.430258	0.294727	0.186278	1.78073	1.60312	1.75424
up	OV06G048280.1	0	0	0.002601	0.321018	0.485592	0.512827
up	OV06G048250.1	0	0	0	4.72224	12.1846	13.6128
up	OV06G043490.1	3.97161	4.77778	0.444246	17.0234	8.4441	15.0639
up	OV06G042410.1	12.9239	24.5626	12.0248	15.2282	17.7025	26.9907
up	OV06G041070.1	0	0	0	7.38828	6.94073	12.2169
up	OV06G040380.1	0	0	0	0.59527	0.6224	0.930777
up	OV06G040290.1	0	0.00786	0	1.07128	1.1422	3.18876
up	OV06G040180.1	0.406902	0.336107	0.44763	1.79598	2.03991	3.06459
up	OV06G040160.1	0.008223	0.001291	0.001388	1.86064	1.66496	4.42159
up	OV06G040030.1	0.060956	1.81784	0.07074	11.7862	9.39118	10.4222
up	OV06G038430.1	0.077239	0.113633	0.023318	0.556717	0.392919	0.652047
up	OV06G037140.1	0.764058	0.669797	0.439138	3.22272	5.99655	6.14756
up	OV06G036710.1	0	0	0	0.331065	0.328282	0.403391
up	OV06G036460.1	0.326476	0.178293	0.35173	2.33775	20.0327	24.0619
up	OV06G034370.1	0.008815	0.013971	0.009504	7.97451	9.6678	19.2906
up	OV06G032410.1	0.025778	0.043186	0.073507	2.3621	3.54149	2.96753
up	OV06G029830.1	0	0	0	0.372591	0.369865	0.31868
up	OV06G028590.1	0.031765	0.150212	0.08428	0.839577	1.77443	0.993284
up	OV06G022280.1	0	0.014047	0	7.4769	9.10015	10.658
up	OV06G022150.1	0.03261	0.083157	0.04928	0.553721	0.866917	1.54748
up	OV06G021690.1	0.024608	0.104341	0.048503	0	2.74476	7.73519
up	OV06G021480.1	0	0	0	0.155398	0.433938	0.324121
up	OV06G018130.1	0.029971	0.036074	0.012924	8.12477	3.66687	5.63624
up	OV06G018010.1	0.017059	0.013292	0.012052	0.616624	0.770756	1.61283
up	OV06G017830.1	0.115672	0.171851	0.041596	1.476	0.824095	1.43264
up	OV06G016340.1	28.0946	21.2452	46.2928	27.618	17.9068	57.9413
up	OV06G015990.1	0	0	0	5.54721	2.99992	1.99265
up	OV06G015960.1	3.13482	2.70348	3.47823	11.8429	11.7668	5.95283
up	OV06G015680.1	0	0	0	0.152864	0.342687	0.111051
up	OV06G015610.1	0	0	0	0.359383	0.69389	0.547709
up	OV06G015600.1	0	0	0	0.726423	1.29742	0.836625
up	OV06G015280.1	0.179421	0.190274	0.131697	1.10583	2.68671	2.27882
up	OV06G015270.1	0.038259	0.088809	0.026721	0.474547	1.62359	1.09913
up	OV06G013900.2	0.953485	2.06128	1.35805	2.95931	9.22322	5.36877
up	OV06G012870.1	0.036332	0.050132	0	0.24127	1.85405	0.951083
up	OV06G012680.1	0	0	0.08091	2.87487	0.065625	2.054
up	OV06G011400.1	0.268677	1.98216	0.505528	21.3595	3.81558	4.20521
up	OV06G011120.1	0.014076	0.022041	0.015393	2.05878	1.17621	1.78977
up	OV06G011090.1	0	0.005866	0.009457	0.046901	0.331325	0.222868
up	OV06G010930.1	0.501909	1.88374	0.157296	21.2858	2.28279	6.97483
up	OV06G007960.1	1.00678	0.805103	1.25444	3.70131	2.61793	3.02935
up	OV06G002750.1	0.044366	0.072568	0.067445	1.06973	6.11093	6.68263
up	OV06G001970.1	0.349243	2.09886	0.942601	2.05902	6.23183	14.455
up	OV06G001700.1	0.047409	0.024236	0	0.201136	0.699344	2.05238
up	OV07G022660.1	2.46636	2.0097	0.880375	8.61114	10.9142	8.39552
up	OV07G022690.1	0.059538	0.028528	0	1.14986	1.14861	1.0219
up	OV07G022830.1	1.89159	15.9147	1.99099	61.9885	11.3279	39.9367
up	OV04G037660.1	0	0	0	4.45566	6.48322	0.859916
up	OV07G023130.1	5.02187	11.2285	3.94725	28.2625	26.8463	28.0365
up	OV07G025350.1	0	0	0	2.28681	2.70456	3.20584
up	OV07G026360.1	0	0	0	0.899724	0.396191	0.993547
up	OV07G028870.1	0	0.003653	0	0.062303	0.209881	1.39965
up	OV10G047520.2	0.016828	0	0.026916	1.47755	1.24477	0.619592
up	OV07G006960.1	0.132063	0.115094	0.173272	0.397356	0.279735	0.359944
up	OV07G008610.1	0.412007	0.167414	0.145799	2.27969	0.38651	0.458182
up	OV07G009570.1	0.084269	0.174508	0.132433	0.479379	0.26144	0.781376
up	OV07G010220.1	0.156053	0.287799	0.464429	3.34072	1.4323	1.61746
up	OV07G010600.1	0.436792	0.384545	0.447295	1.89151	0.166838	6.37196
up	OV07G010940.1	0.031571	0.071271	0.012345	0.133887	1.16923	2.50301
up	OV07G011960.1	0.443996	2.71001	0.155806	8.26152	4.85167	6.32413
up	OV07G012340.1	0.092859	0.276815	0.050436	1.3157	2.49581	0.650401
up	OV07G012670.1	2.46077	1.60042	1.86541	7.43056	8.31216	7.60649
up	OV07G013160.1	1.04393	3.20531	0.855293	4.68483	5.58838	10.5666
up	OV07G014810.1	2.42373	1.25442	0.548219	5.25222	3.88076	8.43126
up	OV07G014860.2	0	0	0	0.054451	0.180702	1.16257
up	OV07G015490.1	12.2193	18.7454	4.36079	59.7811	24.3962	45.5132
up	OV07G016090.1	1.05438	0.577072	0.565584	6.81934	6.12451	2.70671
up	OV07G016830.1	0	0	0	0.765259	1.24907	2.36605
up	OV07G017040.1	0	0	0	0.912408	0.169749	0.907453
up	OV07G018610.1	0.301622	0.08362	0.450374	6.40928	1.90458	4.07249
up	OV08G000160.1	0	0	0.00177	0.544517	0.198012	0.0771
up	OV08G001210.1	0.426419	0.697332	0.248552	6.18189	4.2482	0.711482
up	OV08G001340.1	0.172251	0.661114	0.022309	4.22645	4.5809	4.59429
up	OV08G001890.1	0.075261	0.074032	0.031159	1.41711	4.52377	1.94482
up	OV08G002280.1	0.002278	0.004366	0.010059	0.02845	0.301831	0.324648
up	OV08G016710.2	0.528182	0.524729	0.644815	2.29345	2.18095	2.3947
up	OV08G016990.1	0.075489	0.145909	0.201584	2.22474	4.81367	4.78459
up	OV08G017140.3	0.097511	0.127707	0.046387	12.9574	5.47328	14.491
up	OV08G017190.1	0.202448	0.258156	0.168246	8.04563	9.62252	5.02364
up	OV08G017380.1	0.044816	0.025173	0.048732	1.17963	1.97458	0.305277
up	OV08G017630.1	0.015464	0	0	0.637507	0.457112	0.10135
up	OV08G018260.1	0.053918	0.117292	0.072217	0.206966	0.605237	0.874925
up	OV08G018970.1	0	0	0	0.072303	0.332699	1.75534
up	OV08G023390.1	0.103418	0.008433	0.201289	0.696746	2.57535	4.90274
up	OV08G023500.1	0.228805	0.233669	0.076697	0.628048	2.24337	3.13186
up	OV08G023530.1	0.010213	0.018332	0	0.586066	1.17467	1.69289
up	OV08G024090.1	0	0	0	0.101931	0.220445	0.045279
up	OV08G025290.1	2.28497	3.04595	3.27076	4.03746	4.20636	4.14502
up	OV08G025700.1	0.028609	0.013236	0.020435	0.064783	0.295483	0.476632
up	OV08G026660.1	0	0.039486	0.039444	0.197307	0.619634	0.901096
up	OV08G026820.1	0.103788	0.081258	0.174138	0.224405	3.04928	2.95607
up	OV08G027310.1	0.109942	0.090963	0.070889	0.155626	3.23785	5.53028
up	OV08G027330.1	1.37387	0.739719	2.3548	1.06686	2.96868	2.99076
up	OV08G028960.1	0.02836	0.035391	0.103453	0.586397	0.519026	0.319948
up	OV08G029070.1	0.106524	0.048798	0.101813	2.8158	1.31473	17.9816
up	OV08G030320.1	0.118833	0.093009	0	1.38265	0.585529	1.10188
up	OV08G031230.1	0.061715	0.142486	0.073852	0.431088	0.734707	0.623143
up	OV08G031350.1	0.000604	0.000696	0.000691	0.921134	0.519156	1.86877
up	OV08G033000.1	0	0	0	1.0707	1.30493	0.749321
up	OV08G033940.1	0	0	0	0.24636	1.32278	0
up	OV08G034320.1	0	0	0	15.6677	1.92919	2.19916
up	OV08G034360.1	0	0	0	2.37746	0.38046	0.732914
up	OV08G034370.1	0	0	0	1.29449	0.147376	0.548302
up	OV08G034380.1	0	0	0	2.4783	0.502349	1.60081
up	OV08G034390.1	0.013397	0.05999	0.057284	0.096629	0.349061	0.735467
up	OV08G034660.1	0.016347	0.010999	0.002657	0.094302	0.175994	0.055857
up	OV08G036880.1	0.448137	2.63605	0.182344	6.73317	3.73723	7.4722
up	OV08G037190.1	0.486546	1.6696	0.740191	9.87085	7.08198	2.44367
up	OV08G037240.1	0	0	0	1.98211	1.75716	1.07328
up	OV08G037670.1	0.052068	0.094275	0.056776	0.434716	1.14649	1.72848
up	OV08G037690.1	0.007948	0.006335	0	0.074597	0.686354	0.363998
up	OV08G037750.9	0.203142	0.898394	0.635458	2.2005	2.67729	3.86599
up	OV08G037760.1	0.307624	0.751632	0.643353	2.26236	2.70533	9.2616
up	OV08G039570.1	0.200117	0.18166	0.233524	3.68672	2.55267	3.30554
up	OV08G039600.1	0	0.007237	0	1.16895	0.05806	0.091898
up	OV08G040070.3	0	0.058432	0	0.242471	1.08883	1.26318
up	OV08G042110.1	0	0	0	0.7746	0.193848	0
up	OV08G042220.2	0.100627	0.687635	0.001009	5.69196	3.27159	3.56542
up	OV09G044620.1	0	0.073832	0.088903	0.565731	4.90069	4.21308
up	OV09G043650.1	0.288666	0.346455	0.444111	1.11228	1.31272	1.00463
up	OV09G042070.1	0.517136	0.330163	1.11907	2.58279	3.3495	5.18541
up	OV09G040890.1	0.764182	0.677891	1.7255	4.74265	6.2501	7.24899
up	OV09G040580.1	0.218009	0.025175	0.141922	0.691476	3.9823	2.58711
up	OV09G040290.1	0.361616	0.491788	0.245764	2.07361	0.334811	2.64502
up	OV09G039670.1	0.038722	0.053552	0.030749	0.325438	0.527679	0.50067
up	OV09G038870.1	0.177995	0.339496	0.272353	3.6144	3.42641	3.62125
up	OV09G038470.1	0	0	0	0.815301	0.372001	0.989097
up	OV09G038010.1	0.876839	1.15748	0.042617	6.57928	5.53126	6.26286
up	OV09G037570.1	0.151672	0.056245	0.147419	3.34748	2.00813	4.60985
up	OV09G035030.1	0.014341	0.014657	0.005154	1.02029	2.03351	2.36079
up	OV09G034970.1	0	0	0	0.686741	0.656097	0.132234
up	OV09G034810.1	0	0	0	1.15301	0.663667	0.301296
up	OV09G033810.1	0	0	0	0.517356	0.120029	0.481051
up	OV09G032450.1	0.019894	0.021114	0	0.362596	0.262213	0.454796
up	OV09G030720.1	0	0	0	1.30259	7.77721	15.1091
up	OV09G030000.1	0	0.009369	0	0.985597	0.827201	0.643546
up	OV09G029460.1	0	0	0	0	0.632118	4.10146
up	OV09G028760.1	0.054756	0.090984	0.538672	1.12077	1.54853	1.51251
up	OV09G028280.1	0.34231	0.2568	0.260449	0.220423	2.16229	1.9436
up	OV09G028010.1	0	0	0	0.062372	0.136864	0.795146
up	OV09G027710.1	0.047931	0.048076	0	0.231179	0.606121	2.42516
up	OV09G027650.1	0	0	0	0	0.951423	0.460567
up	OV09G027530.1	0.465951	0.0973	0	0.543267	1.43027	2.53458
up	OV09G024310.1	0	0	0	7.62579	7.71089	4.91707
up	OV09G021430.1	0.085685	0.067471	0.022658	0.491609	3.10829	0.131422
up	OV09G020470.1	0	0	0	0.234251	3.70192	0.007987
up	OV09G019670.2	0.001386	0.017235	0	1.10531	3.05644	3.26828
up	OV06G008690.1	0.041893	0.047228	0.060647	0.351823	0.378855	2.71629
up	OV09G018420.1	0.987242	1.00807	0.400439	13.0044	3.6008	3.02912
up	OV09G015320.1	0	0	0	0.210708	0.156723	0.948178
up	OV09G015310.1	0	0	0	1.31614	1.75968	6.71407
up	OV09G013840.1	0.223748	0.312717	0	4.60531	3.20356	3.03005
up	OV09G013660.1	0	0	0	0.656658	0.784989	0.746665
up	OV09G013240.1	0	0	0	0.308254	0.285712	2.84142
up	OV09G012350.1	0.25373	0.202362	0.188674	1.03462	1.01703	1.43183
up	OV09G010650.1	0.205841	0.789268	0.054692	4.88495	6.17668	3.66619
up	OV09G010430.1	0.140351	0.335724	0.481247	1.15059	2.78199	1.83195
up	OV09G009900.1	0.106309	0.157821	0.164305	0.488791	1.38435	2.74284
up	OV09G009510.1	0.092856	0.05109	0.079446	0.875076	0.385282	1.8123
up	OV09G009250.1	0	0	0	1.00152	5.96798	7.14375
up	OV09G008730.1	0.005967	0.011267	0.021322	0.277385	0.117586	0.20775
up	OV09G007990.1	0.038598	0.034587	0	0.608331	4.45711	6.54513
up	OV09G007830.2	1.0285	0.840741	1.14022	15.0543	10.7081	11.1442
up	OV09G007740.1	4.14591	6.41646	3.12898	6.05378	9.02032	13.1196
up	OV09G007660.1	0	0.04266	0	0.916735	0.062676	0.44725
up	OV09G007410.1	0.127361	0.508744	0.331623	2.37892	3.37517	3.22839
up	OV09G006520.1	0.135145	0.28823	0.010593	0.67681	1.09915	0.909562
up	OV09G005100.1	0.002997	0.012011	0.026825	0.094795	0.209392	0.404231
up	OV09G003440.1	0.004067	0	0	1.27119	0.629296	0.629682
up	OV09G001230.1	0	0.008682	0	0.477352	0.736392	0.367423
up	OV09G001030.1	0	0	0	0.702157	0.489047	0.566833
up	OV09G000990.1	0.900917	0.82128	0.165624	3.4271	6.54159	2.99084
up	OV10G049940.1	0	0.172779	0.290515	1.44194	1.02415	0.742172
up	OV10G049380.1	0.114302	0.288442	0.025969	0.638946	0.599733	1.66681
up	OV10G049050.1	0.083818	0.02999	0.016593	7.98616	0.031237	7.35655
up	OV10G047780.1	0.055081	0.113486	0.057383	0.314453	0.195721	0.750651
up	OV10G046810.5	1.27823	1.41028	0.044793	7.2576	10.8451	13.7541
up	OV10G046630.1	1.4693	1.82731	0.644363	5.78952	5.7988	9.56861
up	OV10G046330.1	1.64574	0.169278	0.080643	9.82677	5.28449	2.56604
up	OV10G045530.1	0.004837	0.003349	0.008755	0	0.447182	0.878468
up	OV10G044690.1	0.395456	0.562763	0.336013	6.10635	4.77797	4.75866
up	OV10G043720.1	0.387748	0.262734	0.430038	2.13703	2.25208	0.855032
up	OV10G043140.1	0.901219	2.26096	0.433723	12.8251	7.6349	4.27506
up	OV10G042410.1	0	0.072273	0.011606	0.830713	1.02043	0.190441
up	OV10G041700.1	0.457338	0.436921	0.523418	1.80619	1.9879	4.48732
up	OV10G041230.1	0.083762	0.240933	0.100243	0.282125	0.686391	17.6289
up	OV10G038840.1	0.130216	0.872411	0.179678	1.41828	0.159128	15.8428
up	OV10G034910.1	0.533924	1.21113	0.807942	2.64287	3.36304	3.59458
up	OV10G034870.1	0.019676	0.015614	0.010308	0.007996	0.031959	0.04518
up	OV10G032350.1	4.33528	1.40085	1.02413	12.3346	13.4215	14.5088
up	OV10G031570.1	0.456061	0.074094	0.105025	0.369661	1.92378	2.89431
up	OV10G031520.1	0.018957	0.004266	0.015376	0.49571	2.44364	1.90822
up	OV10G030040.1	0	0	0	0.755155	0.654939	2.50483
up	OV10G027230.1	0	0	0	1.12582	1.13951	2.12165
up	OV10G026400.1	0.040139	0.055047	0.041331	7.09577	0.686046	0.957952
up	OV10G025110.1	0	0	0	0.101802	0.090786	0.299516
up	OV10G021290.1	0.364613	0.111553	0.079494	3.06381	3.88555	1.77559
up	OV10G021250.1	0	0.003064	0.002284	0.044455	0.094406	0.236134
up	OV10G020850.1	0.001562	0	0	0.456193	0.394345	0.314734
up	OV10G020370.1	0.026114	0.015193	0.048749	0.066914	0.314569	0.2765
up	OV10G017350.1	0.130036	0.37362	0.736147	2.18371	4.51834	5.35983
up	OV10G017030.1	0	0	0	0.560044	0.216204	0.250507
up	OV10G015460.1	0.03805	0.038872	0.005994	0.504248	1.04676	0.838384
up	OV10G016100.1	1.5273	4.70836	1.49312	11.0508	19.0766	22.333
up	OV10G014370.1	2.27365	5.21777	4.80539	12.1807	10.1401	23.3346
up	OV10G014090.1	0.052898	0.288664	0.162773	5.41311	1.41176	3.92711
up	OV10G013480.1	0	0.004322	0	1.81821	0.152232	0.80861
up	OV10G012610.1	0	0	0	0.162539	1.68747	0.694553
up	OV10G011460.1	0.141262	0.138836	0.06963	2.02345	1.1269	0.820865
up	OV10G010460.1	0.000915	0	0.000493	0.068583	0.059778	0.097237
up	OV10G010360.1	0	0	0	0.234833	0.033007	7.44336
up	OV10G009860.4	0.603855	0.520509	0.902669	0.948303	3.52165	4.13514
up	OV10G009750.1	0.037523	0	0.020821	2.07688	3.79358	2.50138
up	OV10G009170.1	0.003708	0	0	0.12689	0.19275	0.150485
up	OV10G008820.1	0.008684	0	0	0.024739	5.95414	12.7556
up	OV05G042280.2	0.0177	0.042269	0.015598	0.631833	0.959212	0.22234
up	OV10G008130.1	0.006904	0.004349	0.021363	0.050138	0.141277	0.353302
up	OV10G007040.1	0	0	0	0.010701	0.073538	0.289597
up	OV10G006720.1	0.003148	0.003105	0	0.024847	0.04315	0.253361
up	OV10G005680.1	0.085993	0.047861	0.131466	8.50663	1.24632	3.72511
up	OV10G005310.1	0.141262	0.292647	0.118882	3.3908	2.33167	17.9091
up	OV10G005030.1	0.01297	0.013185	0.014172	1.57417	0	2.55425
up	OV10G004240.1	5.63337	6.36956	4.64727	22.3144	20.0973	27.4357
up	OV10G003430.1	0.024034	0.072291	0.05475	0.249087	0.159751	0.166993
up	OV10G003080.1	0.494795	0.460503	0.046802	0.707272	4.40366	1.99436
up	OV10G003010.1	0.079088	0.092857	0.152564	0.676361	0.76422	0.572599
up	OV10G002900.1	0	0	0	0.48878	0.426163	0.26047
up	OV10G002420.1	0.162313	0.26933	0.100445	2.27454	2.15793	2.03272
up	OV10G002160.1	0.002295	0	0.003026	0.549001	0.228359	0.612834
up	OV10G002080.1	0.56376	1.11884	0.626302	3.69057	3.68165	3.01081
up	OV11G002360.1	0.035648	0.117693	0.078072	0.277614	0.848176	0.751692
up	OV11G002780.1	0	0	0	1.19596	1.0758	1.97305
up	OV11G005800.1	0.683299	1.25191	0.263274	3.07312	5.97579	6.22298
up	OV11G007600.1	0.036168	0.030973	0.015272	0.054971	0.289467	0.489967
up	OV11G007810.1	0	0	0	0.768229	1.70594	0.790427
up	OV11G011500.1	2.757	4.81581	1.41142	26.8285	9.10201	24.0647
up	OV11G013100.1	0.03619	0	0	0.723424	1.0017	1.03575
up	OV11G015140.1	0.59938	0.059371	0.058568	0.78809	2.11517	5.22674
up	OV11G015370.1	0	0	0	0.397807	0.23186	3.45194
up	OV11G015410.1	2.01162	4.94424	2.67085	6.29896	5.48442	5.65821
up	OV11G015470.1	18.1241	50.8209	10.5141	287.949	577.602	737.164
up	OV11G017960.1	0	0.010995	0	1.28	7.80406	7.15636
up	OV11G018820.1	0	0.003285	0	1.89203	0.775351	0.009121
up	OV11G019370.1	0	0	0	0.230314	0.161658	0.503089
up	OV11G020930.1	0	0	0.001511	0.016475	0.013179	0.653266
up	OV11G021870.1	10.904	5.68936	5.16892	8.43277	4.53749	5.00292
up	OV11G026980.1	0.004302	0.008659	0.009464	0.401413	0.400314	0.300203
up	OV11G027100.2	0.234805	0.35696	0.155403	1.40793	2.27132	2.28497
up	OV11G029680.1	0.010867	0.010875	0.007133	0	0.69921	1.28529
up	OV11G030750.1	0	0	0	0.041808	0.065789	0.095172
up	OV11G031540.1	0.756401	0.536367	0.245567	5.86989	0.689517	4.65572
up	OV11G037190.1	0.011236	0.041605	0.015563	0.208125	0.212889	0.644162
up	OV11G037940.1	0.010085	0.017756	0	0.44995	0.456503	1.02901
up	OV11G038420.1	0.197617	0.073523	0.037416	4.71847	10.8646	15.7848
up	OV11G038710.1	0.249266	0.078029	0.009938	0.759939	2.54354	8.226
up	OV12G001140.1	1.19603	0.764731	0.356597	1.84626	4.25029	1.17934
up	OV12G001500.1	0.043475	0.009591	0.033412	0.286576	0.111162	1.12758
up	OV12G001490.1	0.004299	0.002084	0.00309	0.123993	0.002513	0.56643
up	OV12G006000.1	1.31424	5.24178	4.06606	13.3059	11.4566	7.8873
up	OV12G006300.1	0.869707	1.20158	0.724345	2.91205	22.2172	26.2872
up	OV12G006870.1	2.98151	4.49806	2.44509	14.5193	19.5117	25.4113
up	OV12G007460.1	1.00231	0.193912	0.417469	13.9623	27.9571	24.6746
up	OV12G008380.1	0.085729	0.067431	0.082863	0.242267	1.09027	1.21441
up	OV12G011460.1	0.146478	0.099707	0.052633	0.344037	0.53325	0.634034
up	OV12G011830.1	0.022734	0.038055	0.02459	1.05597	0.593515	0.573427
up	OV12G012510.1	0	0	0.01072	0.439402	1.93927	0.275494
up	OV12G012870.1	0	0	0	0.454812	1.50237	1.76826
up	OV12G013200.1	0.009321	0	0.006083	0.050991	0.122241	0.597583
up	OV12G014380.1	2.23938	1.86372	1.70888	2.00654	8.01935	9.47891
up	OV12G015370.1	0.062471	0.117627	0.084726	0.474061	0.473543	0.485738
up	OV12G016010.1	0.034367	0.120929	0.027552	1.04247	1.25028	1.57526
up	OVunG012550.1	7.64982	8.85855	10.2014	17.0721	8.80751	12.3399
up	OV12G016400.1	0.045958	0.011936	0	0.897702	4.53044	4.50171
up	OV12G016550.1	3.15588	0.893041	1.08618	19.5998	20.161	8.33054
up	OV12G017300.1	0.196501	0.125893	0.089141	0.190751	1.47597	1.81075
up	OV12G017310.1	0.003598	0.008023	0.000155	0.099728	0.091611	0.04682
up	OV12G017790.1	1.18995	0.486733	0.475962	4.05845	2.35485	4.2532
up	OV12G017890.1	0.728101	1.15404	0.322643	2.82276	3.62046	2.10827
up	OV12G018220.1	0.356659	0.312282	0.206049	2.2167	3.74882	3.3455
up	OV12G018800.1	0	0	0	1.34796	0.887178	0.565246
up	OV12G019680.1	0.015879	0.008098	0	8.28752	5.8734	4.07528
up	OV12G019740.1	0	0.003033	0	1.31039	0.809575	0.573821
up	OV12G019930.1	0	0	0	0.685434	0.055812	0.077027
up	OV12G020040.1	0	0	0	0.181624	0.305779	0.341772
up	OV12G020360.2	0.029627	0	0	0.357276	4.88032	4.19996
up	OV12G020670.1	0.022066	0.10407	0.024235	1.83713	0.956807	0.787514
up	OV12G021090.1	0.036661	0.086225	0.036531	1.42061	0.161662	0.332281
up	OV12G021240.1	0	0.004353	0	1.54568	1.28373	1.51861
up	OV12G023100.2	5.18808	5.94411	7.5631	69.6812	29.8737	28.3312
up	OV12G023740.1	0.034322	0.013358	0.048532	0.694812	2.49429	1.88679
up	OV12G023970.1	0	0	0	0.061822	0.464976	0.333824
up	OV12G024150.1	0	0	0	0.244927	0.151968	0.265712
up	OV12G024270.1	3.3809	2.1835	3.08836	29.2013	26.1083	21.3826
up	OV12G024460.1	5.57299	14.5929	11.0455	14.6491	23.5788	20.3335
up	OV12G024740.1	0.002286	0	0.003764	0.016968	0.241905	0.159531
up	OV12G024790.1	0	0	0	2.05814	1.03633	1.67139
up	OV12G025290.2	1.97654	1.55001	2.8126	13.0719	15.8514	15.5347
up	OV12G025340.1	0	0	0.009408	12.6733	18.7943	16.5151
up	OV12G026370.1	0	0	0	0.058274	0.07887	0.068905
up	OV12G028070.1	0	0	0	1.80566	1.24464	1.0644
up	OV12G028350.1	0	0	0	3.24095	0.840431	0.725816
up	OV12G028650.1	1.37332	1.55839	0.111746	3.33554	4.87417	7.26781
up	OV12G028660.1	0.180029	0.632209	0.079516	2.76367	0.908272	2.00687
up	OV12G029480.1	0.064842	0.066911	0.065071	0.633419	0.651068	0.647713
up	OV12G029550.1	0.454465	0.302212	0.106334	2.55414	3.18376	2.36181
up	OV12G029670.1	0.01047	0	0.012379	7.60686	3.97644	1.45224
up	OV12G029980.1	0.303285	0.446257	0.089904	3.3949	0.9818	1.70684
up	OV12G031060.1	2.7193	5.76756	2.17646	9.32972	13.1409	22.0246
up	OV12G031440.1	0.008329	0.012899	0.005136	0.22819	0.4147	0.137248
up	OV12G031860.1	0	0.002898	0	0.693684	0.568649	0.003938
up	OV12G031930.1	0.006771	0	0.007251	2.37472	1.4785	1.78313
up	OV12G033030.1	0.049828	0.04045	0.01398	1.79723	3.64976	2.53099
up	OV12G033060.1	0.09015	0.187191	0.033407	1.27776	1.06011	2.03128
up	OV12G033150.1	0.333629	0.34729	0.206993	1.21947	1.91806	1.93291
up	OV12G033310.1	1.71745	3.22206	3.32864	8.33454	10.8486	8.34156
up	OV12G033590.1	0.43086	1.06632	0.140524	4.65624	6.40889	6.98351
up	OV12G033610.1	0.160066	0.570321	0.205275	3.06277	3.78227	3.99464
up	OV12G033660.1	0	0.001991	0.002468	0.072813	0.076675	0.263248
up	OV12G034470.1	1.59018	1.83193	2.27217	6.80476	8.51562	8.48876
up	OV12G035330.1	0	0.006498	0	0.160795	0.559995	0.342115
up	OV12G036870.1	0.019428	0.019684	0	1.45568	0.528291	0.02685
up	OV12G037320.1	0.177945	0.264445	0.386623	2.77635	2.43104	4.36085
up	OV12G037360.1	0	0	0	2.49045	2.68349	6.14978
up	OV12G038480.1	0.102539	0.243762	0.09115	0.60319	0.836766	6.28982
up	OV12G038540.1	22.8813	62.2013	57.5069	82.8976	78.7812	71.5212
up	OV12G039960.1	0.388603	0.981511	0.322447	6.33231	15.8794	6.16137
up	OV12G040020.1	0.008548	0	0.014376	0.252646	0.468934	0.225385
up	OVunG017780.1	0.328835	0.891727	0.022898	1.88929	11.9376	1.54944
up	OVunG017770.1	0.296119	0.735569	0.321927	1.79876	6.2546	2.67533
up	OVunG018580.2	0.212086	0.36026	0.338153	1.45568	6.04828	5.44591
up	OVunG018590.1	0.739273	2.64521	0.14667	4.87563	14.4832	11.8265
up	OVunG018610.1	0.625014	1.48486	0.528978	2.24026	5.90975	5.66426
up	OVunG018640.1	0.031496	0.043731	0.050463	0.312512	2.71103	1.76569
up	OVunG018670.1	0.107949	0.333259	0.045809	1.03029	4.37117	1.81749
up	OV05G037420.3	0.091285	0.248603	0.016194	0.829874	5.77753	2.94282
up	OV12G000340.1	0.461338	0.847046	0.844062	10.067	9.81758	16.3152
up	OV12G000270.1	0.097082	0.153849	0.085356	0.423491	0.806996	2.23542
up	OV12G000220.1	0.394732	0.628708	0.507066	1.89467	4.34069	2.9659
up	OV04G000160.1	0	0	0	0.873113	2.0714	0.676911
up	OV10G017000.1	0	0	0	1.88341	0.653532	0
up	OV10G001290.1	0.071175	0.142293	0.176011	0.852315	2.30024	1.70035
up	OV10G000630.1	0.02397	0.006678	0.021534	0.689277	0.152911	0.345135
up	OV03G005210.1	0.058326	0.072665	0.002712	0.327633	0.444158	0.285668
up	OV10G028330.1	0.01353	0.003811	0	0.217463	0.197767	0.19238
up	OV02G019090.1	2.32309	3.07377	3.46893	9.53332	9.74857	8.25073
up	OV02G019100.1	0.055185	0.01055	0	1.52858	0.430125	0.783893
up	OV08G015010.1	0.184482	0.306516	0.080882	0.346145	0.877874	1.65838
up	OV08G014970.1	0.148398	0.193556	0.057353	0.375794	0.692715	0.728697
up	OV08G014840.1	5.30635	3.7152	6.41217	3.62827	26.7612	28.5906
up	OV08G014800.1	0.006952	0	0	0.098731	0.009728	0.145372
up	OV07G035670.1	0.015198	0.01361	0	0.837555	0.859608	0.435301
up	OV07G035800.1	6.797	3.59093	4.36067	1.77672	4.40525	4.06203
up	OV07G036300.1	0	0	0	3.85247	1.53131	0.069362
up	OV07G041910.2	0.047392	0.119877	0.044066	0.085427	4.14912	6.35335
up	OV07G041780.1	0.685002	0.626574	0.923359	0.549013	3.18863	5.19551
up	OV07G041730.1	0.121577	0.473376	0.525159	0.247367	8.55486	10.1789
up	OV03G015440.1	0.000159	0	0	0.017439	0.185228	0.121219
up	OV03G015150.1	1.76068	1.40059	1.53129	3.64716	12.1111	5.59863
up	OV03G015100.1	1.67258	0.878026	0.478602	3.54683	14.0129	6.28443
up	OV07G019600.1	0.383204	0.275925	0	0.744996	0.874038	0.610898
up	OV07G020260.1	0.018812	0.023713	0	0.244187	0.405134	0.169923
up	OV01G016090.1	0.02721	0	0	0.027904	10.7602	14.3842
up	OV03G002550.1	0.113093	0.227468	0.242031	2.58892	0.488216	0.474722
up	OV03G002530.1	0.005049	0	0	0.717893	0.08509	0.305132
up	OV09G046410.1	0.871842	1.18375	0.397521	17.8908	5.04051	1.85122
up	OV09G046590.1	0.35067	0.701563	1.12994	3.49255	7.22046	3.2631
up	OV09G046650.1	0.431683	0.437885	0.333505	0.622615	1.05447	9.44634
up	OV04G039380.1	0.078237	0.170268	0.313436	0.862606	0.92003	2.00195
up	OV10G050440.2	1.39465	1.14901	0.908206	17.7169	4.28451	27.924
up	OV10G050450.1	0.523885	0.476406	0.448045	1.71303	1.24353	4.26664
up	OV10G025570.1	0.11689	0.273447	0.225794	1.90956	0.422529	0.822081
up	OV07G031920.1	0	0	0.000747	0	0.048488	0.101343
up	OV07G042180.1	0.015405	0.0195	0.008823	0.022515	0.183997	0.357424
up	OVunG018400.1	0	0	0	1.52023	0	0.320981
up	OV08G012190.1	0.007903	0.028236	0.005137	0.131978	0.311521	0.213054
up	OV03G012110.3	0.30376	0.251601	0.316137	1.26226	9.34144	4.1649
up	OV03G007680.1	0.17553	0.083587	0.036588	1.83279	4.5587	4.03722
up	OV03G007610.6	0	0	0	5.27718	9.07629	4.68707
